# Supplementary material for: (E)-Methyl N′-[1-(4-methyl­phen­yl)ethyl­idene]hydrazinecarboxyl­ate
Source: Acta Crystallogr Sect E Struct Rep Online. 2008 Oct 4;64(Pt 11):o2071. doi: 10.1107/S160053680803184X (PMC2959613; doi:10.1107/S160053680803184X)
Supplement: Supplementary file 2 [file e-64-o2071-Isup2.hkl]

#
# h,k,l, Fc-squared, Fo-squared, sigma(Fo-squared) and status flag
#
data_I
_shelx_title ' a in P2(1)/c'
_shelx_refln_list_code          4
_shelx_F_calc_maximum      134.11
_exptl_crystal_F_000       440.00
_reflns_d_resolution_high  0.8396
 
loop_
 _symmetry_equiv_pos_as_xyz
 'x, y, z'
 '-x, y+1/2, -z+1/2'
 '-x, -y, -z'
 'x, -y-1/2, z-1/2'
 
_cell_length_a    11.5197
_cell_length_b     5.5734
_cell_length_c    17.3281
_cell_angle_alpha  90.000
_cell_angle_beta   94.193
_cell_angle_gamma  90.000
 
_shelx_F_squared_multiplier     1.000
 
loop_
 _refln_index_h
 _refln_index_k
 _refln_index_l
 _refln_F_squared_calc
 _refln_F_squared_meas
 _refln_F_squared_sigma
 _refln_observed_status
   1   0   0      138.29      120.32      2.34 o
   2   0   0     3104.38     2998.68     44.23 o
   3   0   0     1893.84     1905.54     29.00 o
   4   0   0      905.08      844.09     14.30 o
   5   0   0      123.67      116.79      3.64 o
   6   0   0      290.55      239.99      6.06 o
   7   0   0       15.52       18.88      3.52 o
   8   0   0       31.96       39.38      2.84 o
   9   0   0       46.97       57.30      5.13 o
  10   0   0      441.38      427.27     14.59 o
  11   0   0       17.37       15.49      5.58 o
  12   0   0        6.07        2.66      4.65 o
  13   0   0       17.75       15.78      4.16 o
   1   1   0       25.68       29.16      1.82 o
   2   1   0      573.79      538.51      7.89 o
   3   1   0      806.46      721.05     11.77 o
   4   1   0      213.25      225.27      4.42 o
   5   1   0        2.01        1.70      0.73 o
   6   1   0        3.71        0.40      0.87 o
   7   1   0      142.54      164.89      4.41 o
   8   1   0      184.87      153.43      4.49 o
   9   1   0      146.39      154.23      4.77 o
  10   1   0      157.85      160.35      6.11 o
  11   1   0        0.17        1.27      1.64 o
  12   1   0       24.81       24.10      3.35 o
  13   1   0        1.48        0.77      1.99 o
   0   2   0      227.44      233.70      6.96 o
   1   2   0       38.82       35.41      1.85 o
   2   2   0     1893.46     1793.40     21.95 o
   3   2   0       46.13       35.55      1.51 o
   4   2   0      453.82      495.36      6.99 o
   5   2   0       17.77        8.50      1.29 o
   6   2   0        5.73        7.17      1.37 o
   7   2   0        3.32        6.59      1.34 o
   8   2   0      115.86      111.40      4.23 o
   9   2   0      286.79      280.31      7.13 o
  10   2   0        0.18        1.61      1.64 o
  11   2   0        7.70        6.13      3.38 o
  12   2   0      118.53      135.74      7.98 o
  13   2   0        0.00       -4.36      5.45 o
   1   3   0      177.73      121.78     20.51 o
   2   3   0      815.52      870.97     14.10 o
   3   3   0       21.42       29.61      1.79 o
   4   3   0      119.91       97.80      6.18 o
   5   3   0       66.92       65.81      3.20 o
   6   3   0        4.56        0.46      1.18 o
   7   3   0       17.05       18.25      2.20 o
   8   3   0       27.57       26.08      2.71 o
   9   3   0        5.86        4.68      1.76 o
  10   3   0        0.94        2.99      1.82 o
  11   3   0        0.00       -0.34      1.82 o
  12   3   0        0.59       -1.25      2.19 o
   0   4   0       42.17       56.40      3.80 o
   1   4   0       11.66        7.88      1.34 o
   2   4   0       37.69       32.93      2.16 o
   3   4   0      131.89      151.23      6.23 o
   4   4   0        1.36        1.19      1.21 o
   5   4   0        1.48        1.32      1.39 o
   6   4   0       12.24        9.60      1.93 o
   7   4   0        7.30        5.66      1.88 o
   8   4   0       57.93       61.82      4.16 o
   9   4   0       12.14       10.33      3.82 o
  10   4   0        0.44        0.70      2.16 o
   1   5   0       98.58       98.04      5.75 o
   2   5   0      133.20      133.35     21.43 o
   3   5   0        0.38       -0.79      2.20 o
   4   5   0        0.08       -2.55      2.18 o
   5   5   0        0.52        0.62      2.00 o
   6   5   0        8.66        5.54      4.93 o
   7   5   0       15.02        9.91      2.72 o
   8   5   0        5.26        7.24      3.01 o
   9   5   0        0.28        1.03      3.50 o
   0   6   0       15.14       28.98      8.36 o
   1   6   0      146.38      169.31     12.06 o
   2   6   0        5.01        6.63      3.40 o
   3   6   0       14.74       10.18      4.33 o
   4   6   0        6.15        7.86      4.18 o
   5   6   0        9.28        8.58      4.01 o
 -13   1   1        1.22        0.96      2.21 o
 -12   1   1        0.17        0.85      1.80 o
 -11   1   1       56.87       53.26      4.15 o
 -10   1   1      346.01      374.66      9.75 o
  -9   1   1       84.43       87.54      3.82 o
  -8   1   1       55.93       44.29      2.66 o
  -7   1   1        0.06        0.94      0.75 o
  -6   1   1      400.71      369.17      6.84 o
  -5   1   1       18.04       16.82      2.19 o
  -4   1   1       11.93       16.70      1.28 o
  -3   1   1      280.27      301.55      5.03 o
  -2   1   1      882.15      850.05      9.80 o
  -1   1   1      675.16      677.54      8.62 o
   0   1   1     4658.83     4592.04     53.69 o
   1   1   1     4668.88     4618.69     52.28 o
   2   1   1      751.51      692.85      8.99 o
   3   1   1      203.05      201.86      3.86 o
   4   1   1      517.52      538.13      9.06 o
   5   1   1       10.58       29.00      1.77 o
   6   1   1      181.43      216.36      4.88 o
   7   1   1      300.74      300.20      6.30 o
   8   1   1      183.53      185.45      4.99 o
   9   1   1       39.65       34.89      4.13 o
  10   1   1       11.92       14.85      2.43 o
  11   1   1        7.19        7.84      2.21 o
  12   1   1        1.05        2.02      2.05 o
  13   1   1        0.00        3.39      2.22 o
 -12   2   1        7.92        6.59      2.63 o
 -11   2   1        5.42        6.07      2.28 o
 -10   2   1       71.71       70.22      4.00 o
  -9   2   1      516.02      510.26     10.20 o
  -8   2   1       51.81       54.96      3.18 o
  -7   2   1       27.45       38.38      2.58 o
  -6   2   1       22.41       26.69      2.11 o
  -5   2   1       48.49       36.19      2.18 o
  -4   2   1       18.03       20.23      1.36 o
  -3   2   1      418.80      432.73      6.28 o
  -2   2   1       12.89        9.08      0.92 o
  -1   2   1      300.78      291.87      5.09 o
   0   2   1      459.79      452.92     11.54 o
   1   2   1      253.79      262.46      4.78 o
   2   2   1        8.46        9.55      0.90 o
   3   2   1       27.57       40.38      2.15 o
   4   2   1     1749.50     1898.14     21.63 o
   5   2   1      210.45      215.55      5.00 o
   6   2   1       50.25       64.97      3.01 o
   7   2   1      404.02      397.34      8.06 o
   8   2   1       19.63       18.61      2.13 o
   9   2   1       39.88       33.92      5.16 o
  10   2   1       19.23       20.65      2.57 o
  11   2   1        4.91        4.54      2.64 o
  12   2   1        4.28        1.31      2.32 o
 -12   3   1        4.37        0.53      2.57 o
 -11   3   1       12.34       11.68      2.55 o
 -10   3   1        7.15        6.43      2.33 o
  -9   3   1       49.01       54.97      3.76 o
  -8   3   1       96.55      105.02      4.61 o
  -7   3   1        0.41        0.91      1.30 o
  -6   3   1        6.71        6.43      1.45 o
  -5   3   1       21.80       21.42      2.37 o
  -4   3   1        7.09        2.70      1.14 o
  -3   3   1        3.02        8.01      1.33 o
  -2   3   1       21.79       26.25      2.15 o
  -1   3   1       35.75       41.36      2.21 o
   0   3   1        8.53       13.73      2.03 o
   1   3   1       10.26       12.51      1.49 o
   2   3   1      144.02      152.48      3.57 o
   3   3   1      612.91      653.17      9.32 o
   4   3   1       46.70       46.98      3.06 o
   5   3   1        5.47        4.41      1.22 o
   6   3   1        0.32        2.02      1.18 o
   7   3   1       21.97       24.56      4.85 o
   8   3   1        0.51        0.99      1.52 o
   9   3   1        4.59        3.31      1.77 o
  10   3   1        7.07        6.75      2.09 o
  11   3   1        0.36        1.32      1.94 o
  12   3   1        5.92        2.91      3.04 o
 -10   4   1        8.70        9.22      2.63 o
  -9   4   1        0.68        0.51      1.98 o
  -8   4   1      284.58      310.14      8.30 o
  -7   4   1      104.51       95.02      5.27 o
  -6   4   1       51.94       47.04      3.28 o
  -5   4   1       14.30       10.59      2.01 o
  -4   4   1        6.48        7.59      1.59 o
  -3   4   1       12.67        8.25      1.65 o
  -2   4   1       36.08       30.15      2.12 o
  -1   4   1        8.30        8.06      1.41 o
   0   4   1        0.47       -0.35      0.98 o
   1   4   1      155.83      152.73      4.08 o
   2   4   1      381.66      355.28      7.22 o
   3   4   1      108.59      111.98      4.08 o
   4   4   1       33.07       36.31      6.62 o
   5   4   1       57.05       61.56      4.40 o
   6   4   1        6.77        8.15      1.90 o
   7   4   1        2.83       -0.11      1.59 o
   8   4   1       60.46       61.39      4.58 o
   9   4   1       32.53       34.27      3.94 o
  10   4   1        1.67        0.41      2.18 o
  -9   5   1       15.65       20.07      9.79 o
  -8   5   1        3.40        1.71      2.75 o
  -7   5   1       16.13       16.36      3.74 o
  -6   5   1        0.20       -0.68      2.47 o
  -5   5   1        0.06       -0.37      2.42 o
  -4   5   1        1.70        0.61      2.38 o
  -3   5   1        0.64        1.42      2.32 o
  -2   5   1       47.09       44.38     12.64 o
  -1   5   1        1.30        1.39      2.05 o
   0   5   1       17.63       14.27      2.41 o
   1   5   1      108.68      107.50      5.55 o
   2   5   1      300.69      266.49     50.72 o
   3   5   1        0.59       -2.44      1.63 o
   4   5   1        4.81        3.20      2.36 o
   5   5   1        9.98        6.89      2.58 o
   6   5   1        1.37        1.01      2.00 o
   7   5   1       10.75        5.72      2.65 o
   8   5   1        1.25        0.24      2.28 o
  -5   6   1        0.43        2.10      3.06 o
  -4   6   1        0.06        1.66      2.97 o
  -3   6   1        0.79        2.89      3.95 o
  -2   6   1        0.24        0.43      3.89 o
  -1   6   1        0.83       -2.56      3.19 o
   0   6   1        1.96        0.82      5.73 o
   1   6   1       33.68       26.98      5.65 o
   2   6   1        3.59        4.25      3.71 o
   3   6   1        2.45        6.15      3.69 o
   4   6   1        1.12        0.76      3.31 o
   5   6   1        0.44       -0.57      3.12 o
 -13   0   2        0.58       -0.77      2.58 o
 -12   0   2        0.06       -0.13      2.92 o
 -11   0   2        5.07        3.68      2.33 o
 -10   0   2       21.26       22.54      4.07 o
  -9   0   2        3.27        5.63      4.63 o
  -8   0   2       21.21       28.86      2.48 o
  -7   0   2      207.17      173.30      5.24 o
  -6   0   2     1641.46     1920.61     30.91 o
  -5   0   2     2791.42     3041.25     46.42 o
  -4   0   2       94.22      112.97      3.29 o
  -3   0   2      137.98      165.10      3.91 o
  -2   0   2     2469.53     2328.60     43.45 o
  -1   0   2        7.26       11.43      0.79 o
   0   0   2     1902.87     1938.45     28.93 o
   1   0   2     4868.06     4067.26    104.30 o
   2   0   2     1617.52     1618.30     24.60 o
   3   0   2      524.78      479.34      8.70 o
   4   0   2       36.91       36.34      3.15 o
   5   0   2       48.64       56.38      7.10 o
   6   0   2      236.41      230.62      6.06 o
   7   0   2        0.31        0.30      0.98 o
   8   0   2       72.37       85.05      5.75 o
   9   0   2      636.65      589.95     19.11 o
  10   0   2       31.73       35.04      4.82 o
  11   0   2      442.83      474.75     23.42 o
  12   0   2       81.57       79.76      7.28 o
  13   0   2        1.02        2.36      3.41 o
 -13   1   2        1.78        4.33      2.00 o
 -12   1   2        2.35       -1.21      1.82 o
 -11   1   2       75.23       76.00      4.78 o
 -10   1   2      245.50      250.00      7.68 o
  -9   1   2       25.90       31.19      2.60 o
  -8   1   2      417.27      371.63      7.58 o
  -7   1   2      148.38      184.67      4.71 o
  -6   1   2     1209.07     1339.49     16.02 o
  -5   1   2        4.51        0.53      0.52 o
  -4   1   2      712.89      779.09      9.63 o
  -3   1   2       65.75       82.71      1.87 o
  -2   1   2      823.84      775.56      9.12 o
  -1   1   2     1426.67     1384.22     16.74 o
   0   1   2     1345.06     1394.68     15.17 o
   1   1   2     2559.43     2601.06     30.38 o
   2   1   2       11.00       23.06      1.74 o
   3   1   2      366.40      336.82      6.45 o
   4   1   2     1249.69     1264.79     14.66 o
   5   1   2        6.80        6.74      0.98 o
   6   1   2      494.59      470.50      6.94 o
   7   1   2       63.35       70.37      3.88 o
   8   1   2       49.07       58.46      3.03 o
   9   1   2       28.71       31.65      2.59 o
  10   1   2      194.32      188.46      9.02 o
  11   1   2        5.26        5.39      2.03 o
  12   1   2        2.87        2.01      2.19 o
  13   1   2        0.90        0.67      2.16 o
 -13   2   2        0.25        6.85      4.47 o
 -12   2   2       11.35       10.67      2.83 o
 -11   2   2       10.93       10.54      2.53 o
 -10   2   2        0.32       -0.21      1.36 o
  -9   2   2      119.06      106.61      8.42 o
  -8   2   2        0.01        0.05      1.29 o
  -7   2   2      102.48      105.87      5.13 o
  -6   2   2       75.38       79.84      3.27 o
  -5   2   2       46.44       58.96      2.70 o
  -4   2   2       76.15       66.88      2.08 o
  -3   2   2     2171.93     2220.20     33.45 o
  -2   2   2       33.17       46.76      1.70 o
  -1   2   2     1261.81     1293.06     22.82 o
   0   2   2     1038.61     1111.27     13.15 o
   1   2   2       47.57       38.36      2.81 o
   2   2   2       33.96       39.37      1.54 o
   3   2   2       26.31       23.40      3.06 o
   4   2   2      667.82      742.53     10.68 o
   5   2   2      110.55       88.12      3.16 o
   6   2   2      148.89      168.07      8.07 o
   7   2   2      106.27      121.97      6.18 o
   8   2   2        0.00        0.50      1.11 o
   9   2   2       15.76       11.49      2.32 o
  10   2   2       16.77       15.59      2.33 o
  11   2   2        7.72       11.58      2.71 o
  12   2   2        1.93        1.83      2.18 o
 -12   3   2        1.46        5.12      2.45 o
 -11   3   2        7.17        6.11      2.23 o
 -10   3   2        6.32        3.37      2.92 o
  -9   3   2       14.77       15.95      2.49 o
  -8   3   2      249.60      232.42      6.49 o
  -7   3   2      122.44      130.59      4.63 o
  -6   3   2       84.58       83.60      3.72 o
  -5   3   2      146.30      152.60      4.61 o
  -4   3   2        8.66        9.30      1.43 o
  -3   3   2      775.50      853.99     12.72 o
  -2   3   2      113.25      120.12      3.12 o
  -1   3   2      148.65      179.32      4.20 o
   0   3   2       27.98       25.40      1.75 o
   1   3   2      281.66      288.73      7.65 o
   2   3   2      703.67      673.45     10.33 o
   3   3   2      187.95      192.97      4.46 o
   4   3   2      115.52       90.37      3.91 o
   5   3   2      134.73      133.90      4.88 o
   6   3   2       72.59       88.56      6.29 o
   7   3   2       13.93        9.39      1.82 o
   8   3   2       34.51       38.86      3.19 o
   9   3   2       37.89       42.63      3.52 o
  10   3   2        0.91       -0.08      1.59 o
  11   3   2        1.66        2.42      2.16 o
  12   3   2       12.79       13.75      4.47 o
 -10   4   2        0.16        2.11      2.15 o
  -9   4   2        5.69        5.27      2.05 o
  -8   4   2      140.28      140.80      5.70 o
  -7   4   2        0.92        0.38      1.59 o
  -6   4   2        0.09       -0.84      1.36 o
  -5   4   2        0.21       -1.00      1.43 o
  -4   4   2       45.58       39.96      2.84 o
  -3   4   2       34.90       37.21      3.62 o
  -2   4   2      210.00      209.88      5.43 o
  -1   4   2      173.00      161.60      8.83 o
   0   4   2       28.65       42.21      2.70 o
   1   4   2       25.53       24.01      2.26 o
   2   4   2       19.36       17.94      2.06 o
   3   4   2       55.02       63.79      3.83 o
   4   4   2        7.87       10.44      4.20 o
   5   4   2       27.81       25.37      2.93 o
   6   4   2        0.08       -0.20      1.59 o
   7   4   2       10.75        8.41      2.37 o
   8   4   2       13.05        6.33      2.41 o
   9   4   2       53.65       65.07      5.02 o
  10   4   2        8.19        8.87      3.70 o
  -9   5   2        4.89        4.42      3.61 o
  -8   5   2        4.23        1.52      2.84 o
  -7   5   2      107.16      105.74      7.03 o
  -6   5   2        3.25       -0.86      2.05 o
  -5   5   2        0.26       -0.63      1.94 o
  -4   5   2       43.55       46.60      6.14 o
  -3   5   2        9.83        2.21      2.33 o
  -2   5   2        4.13        3.72      1.99 o
  -1   5   2       53.06       52.16      3.47 o
   0   5   2        3.68        3.39      2.79 o
   1   5   2      135.96      145.51      5.13 o
   2   5   2       14.47       17.34      2.99 o
   3   5   2        6.39        6.05      2.39 o
   4   5   2        0.05        0.51      2.55 o
   5   5   2        0.68        1.56      2.34 o
   6   5   2        5.58        1.48      2.42 o
   7   5   2       12.19        4.26      4.67 o
   8   5   2       39.38       28.11      4.19 o
  -5   6   2        0.69        2.27      3.03 o
  -4   6   2       21.86       20.33      4.21 o
  -3   6   2        0.09       -2.13      2.61 o
  -2   6   2        0.06       -0.87      3.41 o
  -1   6   2       40.33       41.95      6.29 o
   0   6   2       53.60       73.51     11.31 o
   1   6   2       33.20       47.11      6.56 o
   2   6   2        0.21        3.47      3.40 o
   3   6   2        8.56        9.11      4.31 o
   4   6   2       10.99       12.32      4.05 o
   5   6   2       15.32       21.45      5.00 o
 -13   1   3        3.11        2.25      3.49 o
 -12   1   3       16.95       18.59      3.11 o
 -11   1   3       22.45       24.46      3.72 o
 -10   1   3       21.16       16.22      2.54 o
  -9   1   3      150.00      159.22      4.85 o
  -8   1   3        7.09        5.43      1.31 o
  -7   1   3       50.55       64.95      2.93 o
  -6   1   3      223.28      216.11      4.10 o
  -5   1   3      324.64      369.92      5.65 o
  -4   1   3      258.39      297.86      4.65 o
  -3   1   3      595.84      615.41      7.79 o
  -2   1   3     1230.15     1199.10     13.53 o
  -1   1   3      237.02      222.55      3.25 o
   0   1   3      273.98      278.91      6.90 o
   1   1   3    15843.72    16036.02    163.89 o
   2   1   3      106.28      130.67      2.41 o
   3   1   3      206.27      229.11      3.72 o
   4   1   3      247.79      266.69      4.79 o
   5   1   3       26.08       22.17      1.70 o
   6   1   3       62.81       82.46      2.46 o
   7   1   3       10.58        5.46      1.22 o
   8   1   3        0.77        1.54      1.04 o
   9   1   3        4.81        7.61      2.22 o
  10   1   3      467.17      472.09     11.20 o
  11   1   3       76.06       75.47      4.87 o
  12   1   3        1.62        2.07      2.15 o
  13   1   3        6.56       -1.56      2.64 o
 -13   2   3        0.34       -1.58      3.85 o
 -12   2   3        0.12       -0.35      1.94 o
 -11   2   3       49.51       59.06      4.65 o
 -10   2   3        3.20        2.55      1.66 o
  -9   2   3       27.65       27.52      2.68 o
  -8   2   3      179.43      162.14      4.96 o
  -7   2   3       42.30       50.16      3.17 o
  -6   2   3        1.05        0.73      0.91 o
  -5   2   3       79.93       74.70      2.94 o
  -4   2   3      362.88      366.05      5.77 o
  -3   2   3        1.31        2.84      0.72 o
  -2   2   3        4.06        7.22      0.85 o
  -1   2   3     1217.92     1219.83     14.26 o
   0   2   3        3.99        9.55      2.84 o
   1   2   3       44.22       42.80      1.77 o
   2   2   3     1191.29     1228.64     16.15 o
   3   2   3      393.29      402.59      6.05 o
   4   2   3        0.35        0.90      0.65 o
   5   2   3        2.98        1.38      0.93 o
   6   2   3        0.29        0.10      0.87 o
   7   2   3      118.06      108.35      4.88 o
   8   2   3       51.87       51.45      3.18 o
   9   2   3       13.61       13.59      2.12 o
  10   2   3       41.67       42.85      3.43 o
  11   2   3        0.32       -2.68      1.86 o
  12   2   3        1.09       -1.43      2.09 o
 -12   3   3       10.09       15.35      3.20 o
 -11   3   3        1.93        5.24      2.26 o
 -10   3   3        1.32        3.51      1.88 o
  -9   3   3        0.16        0.21      1.61 o
  -8   3   3        1.55        3.50      1.53 o
  -7   3   3        3.81        4.74      1.56 o
  -6   3   3        4.57        4.37      1.72 o
  -5   3   3        3.01        1.10      1.22 o
  -4   3   3        4.20       10.76      1.50 o
  -3   3   3      200.67      242.07      5.77 o
  -2   3   3      491.51      487.95     19.70 o
  -1   3   3      556.06      540.13     15.72 o
   0   3   3       76.72       83.69      2.64 o
   1   3   3       28.08       29.01      1.83 o
   2   3   3        2.30        1.64      1.35 o
   3   3   3        0.81        0.82      0.88 o
   4   3   3       18.08       22.35      1.68 o
   5   3   3        1.74        1.37      1.18 o
   6   3   3        0.03       -0.43      1.13 o
   7   3   3       59.10       55.91      3.39 o
   8   3   3       19.47       18.15      2.47 o
   9   3   3        0.80       -0.16      1.61 o
  10   3   3        0.00        0.18      1.89 o
  11   3   3        9.78       12.34      2.77 o
 -10   4   3       14.10       10.86      4.34 o
  -9   4   3        3.93        7.59      3.04 o
  -8   4   3       43.47       43.25      3.59 o
  -7   4   3        2.72        3.32      1.82 o
  -6   4   3       36.77       38.64      3.11 o
  -5   4   3       23.25       26.74      2.60 o
  -4   4   3        0.08        1.24      1.19 o
  -3   4   3        2.18        1.62      1.15 o
  -2   4   3       22.37       16.34      2.20 o
  -1   4   3       15.18       10.03      1.71 o
   0   4   3        6.42        3.38      1.39 o
   1   4   3       41.55       44.55      3.61 o
   2   4   3        0.64        2.07      1.31 o
   3   4   3      290.85      300.53      7.97 o
   4   4   3        1.82       -1.66      3.03 o
   5   4   3        3.83        1.54      1.66 o
   6   4   3        0.43        0.30      1.76 o
   7   4   3        0.44       -0.15      1.88 o
   8   4   3      135.07      112.23     11.62 o
   9   4   3       51.74       54.44      5.46 o
  10   4   3        2.41       -3.66      2.44 o
  -8   5   3        1.36        0.67      2.22 o
  -7   5   3        1.63        2.91      2.50 o
  -6   5   3        3.99        3.57      2.31 o
  -5   5   3        0.18       -2.61      1.74 o
  -4   5   3        4.07        0.79      1.81 o
  -3   5   3       29.79       34.34      3.57 o
  -2   5   3       23.86       16.40      5.33 o
  -1   5   3       80.02       79.06      4.52 o
   0   5   3      243.86      254.20      8.41 o
   1   5   3        7.77        4.47      2.09 o
   2   5   3       34.34       31.91      4.05 o
   3   5   3        1.62        1.86      2.28 o
   4   5   3        2.12       -1.88      2.17 o
   5   5   3        2.35       -1.94      2.50 o
   6   5   3        0.01        2.77      2.80 o
   7   5   3        0.01        2.56      2.85 o
   8   5   3        0.03       -0.68      2.39 o
  -5   6   3        3.04        2.09      3.31 o
  -4   6   3        7.67        9.23      4.53 o
  -3   6   3        2.50        0.41      4.14 o
  -2   6   3       10.36       17.79      4.79 o
  -1   6   3       47.12       50.83      6.78 o
   0   6   3       69.99       92.77     12.26 o
   1   6   3       11.26        5.27      3.85 o
   2   6   3        5.61        3.85      3.82 o
   3   6   3        1.74        0.15      3.22 o
   4   6   3        0.50        6.95      5.25 o
   5   6   3        1.60        3.33      4.69 o
 -13   0   4        0.09        3.88      2.51 o
 -12   0   4        5.03        7.28      3.12 o
 -11   0   4        6.18        2.85      3.79 o
 -10   0   4       70.37       62.59      8.24 o
  -9   0   4       56.27       27.16      3.93 o
  -8   0   4        9.74        6.68      2.19 o
  -7   0   4      606.89      518.55     11.18 o
  -6   0   4      450.75      549.61     11.27 o
  -5   0   4      161.52      206.58      5.51 o
  -4   0   4       39.35       48.56      2.40 o
  -3   0   4      172.05      195.03      5.80 o
  -2   0   4     2460.99     2249.83     34.10 o
  -1   0   4     5999.20     5633.29     82.31 o
   0   0   4     7716.73     8018.32    116.48 o
   1   0   4    11522.01    12001.93    173.44 o
   2   0   4     6968.56     6558.51     98.90 o
   3   0   4      253.00      285.31      7.51 o
   4   0   4       32.41       40.93      2.74 o
   5   0   4      241.43      241.87      6.15 o
   6   0   4        0.08       -0.42      0.85 o
   7   0   4        1.39        3.28      1.28 o
   8   0   4        0.15       -0.04      1.87 o
   9   0   4        1.17        0.70      2.10 o
  10   0   4      238.91      249.18     10.79 o
  11   0   4      271.33      305.94     12.79 o
  12   0   4        4.41        7.79      3.60 o
  13   0   4       13.86       13.76      7.73 o
 -13   1   4       12.94        8.56      3.45 o
 -12   1   4        1.53        2.27      2.08 o
 -11   1   4      137.59      115.46     13.77 o
 -10   1   4        0.62        0.68      1.50 o
  -9   1   4      303.29      272.79      7.34 o
  -8   1   4      111.45      130.01      4.12 o
  -7   1   4      114.99      128.46      3.87 o
  -6   1   4       25.59       32.29      2.19 o
  -5   1   4       98.19       89.93      2.42 o
  -4   1   4      229.72      237.28      4.52 o
  -3   1   4       35.55       48.44      1.61 o
  -2   1   4      359.89      378.45      5.76 o
  -1   1   4     1350.68     1200.94     13.49 o
   0   1   4        0.01        0.33      0.59 o
   1   1   4    17986.43    17818.61    182.02 o
   2   1   4       99.59       81.42      1.90 o
   3   1   4     1795.07     1693.16     20.63 o
   4   1   4      318.16      264.26      4.88 o
   5   1   4     1073.08     1100.12     30.12 o
   6   1   4        0.00       -0.56      0.66 o
   7   1   4        2.06        1.76      0.93 o
   8   1   4       11.72       14.21      2.09 o
   9   1   4       30.16       29.51      3.84 o
  10   1   4      132.39      119.95     10.72 o
  11   1   4       15.58       17.35      2.91 o
  12   1   4       22.22       26.77      3.53 o
  13   1   4       10.63       11.70      9.09 o
 -12   2   4        3.79        0.30      2.17 o
 -11   2   4        0.14        3.66      1.99 o
 -10   2   4       49.01       50.15      3.55 o
  -9   2   4      265.99      283.49      7.14 o
  -8   2   4      183.38      176.19      5.21 o
  -7   2   4      198.82      183.43      7.42 o
  -6   2   4        4.67        4.92      1.13 o
  -5   2   4       11.42       15.92      1.55 o
  -4   2   4       19.84       17.98      1.34 o
  -3   2   4      414.32      449.73      6.63 o
  -2   2   4       43.77       71.22      2.22 o
  -1   2   4     1464.82     1464.17     18.47 o
   0   2   4      154.44      166.40      3.04 o
   1   2   4      384.09      375.16      5.52 o
   2   2   4        4.10        0.79      0.62 o
   3   2   4       81.69       51.58      1.91 o
   4   2   4       63.24      103.96      2.96 o
   5   2   4       11.77        3.53      0.84 o
   6   2   4       49.89       39.03      5.24 o
   7   2   4       13.89        7.13      1.53 o
   8   2   4       17.68       21.97      2.97 o
   9   2   4       28.15       23.79      2.59 o
  10   2   4        3.18        3.65      1.79 o
  11   2   4        0.67       -0.59      1.95 o
  12   2   4        4.48       11.66      2.98 o
 -12   3   4        0.00        0.74      3.11 o
 -11   3   4       54.73       58.91      4.34 o
 -10   3   4       24.53       29.32      3.20 o
  -9   3   4        8.18       13.74      2.29 o
  -8   3   4      362.28      380.99      8.65 o
  -7   3   4      490.73      490.75      9.76 o
  -6   3   4        4.44        2.38      1.28 o
  -5   3   4       27.75       22.10      2.07 o
  -4   3   4        6.30        5.30      1.16 o
  -3   3   4      293.44      328.11      5.82 o
  -2   3   4      529.10      603.58      8.78 o
  -1   3   4       52.04       31.37      1.71 o
   0   3   4       26.39       23.99      1.55 o
   1   3   4       59.62       47.05      2.07 o
   2   3   4       68.08       63.47      2.38 o
   3   3   4      448.66      455.49      7.31 o
   4   3   4        4.73       10.28      1.41 o
   5   3   4       13.54       20.35      2.18 o
   6   3   4       52.99       41.98      5.17 o
   7   3   4        0.00        0.36      1.22 o
   8   3   4       34.86       37.37      3.58 o
   9   3   4       19.42       13.15      2.71 o
  10   3   4        3.35        6.08      2.78 o
  11   3   4        0.17        2.13      2.42 o
 -10   4   4        4.02        7.05      2.78 o
  -9   4   4       17.33       23.42      3.50 o
  -8   4   4       23.80       23.76      4.18 o
  -7   4   4       18.95       24.00      5.67 o
  -6   4   4        5.50        6.61      2.09 o
  -5   4   4        3.71        5.81      1.96 o
  -4   4   4        2.98        1.79      1.52 o
  -3   4   4        0.55        0.23      1.28 o
  -2   4   4       15.73       13.37      2.52 o
  -1   4   4       35.89       27.93      2.39 o
   0   4   4       64.62       83.63      3.61 o
   1   4   4       49.29       45.52      3.42 o
   2   4   4      132.37      128.65      4.83 o
   3   4   4       93.24       90.47      5.30 o
   4   4   4       55.47       57.17      4.59 o
   5   4   4        9.12        5.24      3.30 o
   6   4   4        1.42        4.75      2.88 o
   7   4   4        6.33        6.99      2.63 o
   8   4   4        6.70        4.88      2.96 o
   9   4   4        5.26        4.04      2.98 o
  10   4   4        0.51       -2.61      2.71 o
  -8   5   4       10.40        4.12      2.69 o
  -7   5   4        0.34       -0.05      2.25 o
  -6   5   4       15.69       12.43      3.30 o
  -5   5   4        4.32        1.84      2.53 o
  -4   5   4       15.54       15.76      2.69 o
  -3   5   4        1.75        1.34      1.85 o
  -2   5   4       17.34       23.83      3.79 o
  -1   5   4       54.05       51.66      3.94 o
   0   5   4        3.23        0.24      1.90 o
   1   5   4       48.13       57.90      5.32 o
   2   5   4      307.01      319.04     10.58 o
   3   5   4       38.41       29.73      4.11 o
   4   5   4       75.50       71.24      5.73 o
   5   5   4        6.05        2.00      6.55 o
   6   5   4        0.43       -2.58      2.51 o
   7   5   4        0.00        3.03      2.69 o
   8   5   4        0.75       -1.64      2.21 o
  -5   6   4        0.07        0.75      6.64 o
  -4   6   4        5.68        0.47      3.76 o
  -3   6   4        0.41        4.75      4.45 o
  -2   6   4        3.70        4.80      3.99 o
  -1   6   4       76.02       78.24      7.69 o
   0   6   4        1.86        4.55      5.58 o
   1   6   4       11.15        9.87      4.20 o
   2   6   4        4.74        5.45      4.04 o
   3   6   4        1.54       -1.69      3.33 o
   4   6   4        0.38        4.18      6.13 o
   5   6   4        0.74       -1.60      5.05 o
 -13   1   5        1.71        2.25      2.07 o
 -12   1   5        6.44        2.64      2.30 o
 -11   1   5       57.32       46.93      5.21 o
 -10   1   5        0.68        1.78      1.65 o
  -9   1   5        0.08        1.78      1.32 o
  -8   1   5       29.91       27.38      2.57 o
  -7   1   5       71.50       69.58      3.96 o
  -6   1   5        0.07       -0.19      0.61 o
  -5   1   5      492.57      480.18      7.08 o
  -4   1   5      647.54      706.89      9.23 o
  -3   1   5      363.10      343.58      5.64 o
  -2   1   5      101.57       96.40      2.14 o
  -1   1   5      156.74      169.92      2.98 o
   0   1   5      180.61      185.45      5.08 o
   1   1   5     1824.03     1806.73     21.89 o
   2   1   5       27.53       33.61      1.91 o
   3   1   5      298.71      285.83      4.59 o
   4   1   5      115.67       85.30      2.36 o
   5   1   5      567.28      585.61      8.32 o
   6   1   5        2.20        1.32      0.94 o
   7   1   5      180.15      200.91      5.14 o
   8   1   5        5.48        6.01      1.38 o
   9   1   5        2.99        0.89      1.22 o
  10   1   5        1.68        4.14      1.74 o
  11   1   5        0.51        0.28      1.86 o
  12   1   5        2.96        2.71      2.06 o
 -12   2   5        0.99        1.30      2.15 o
 -11   2   5        2.51        3.51      2.24 o
 -10   2   5        4.09        6.16      1.78 o
  -9   2   5      445.38      455.01      9.47 o
  -8   2   5       95.44       87.90      3.94 o
  -7   2   5        0.04        1.17      1.09 o
  -6   2   5      200.99      180.04      4.76 o
  -5   2   5      222.51      223.17      4.42 o
  -4   2   5        2.58        4.16      1.14 o
  -3   2   5       23.44       20.33      1.32 o
  -2   2   5      129.04      104.47      2.68 o
  -1   2   5       29.35       40.24      3.63 o
   0   2   5      173.11      176.26      4.29 o
   1   2   5      899.89      939.99     11.52 o
   2   2   5      333.34      349.52      5.42 o
   3   2   5      337.61      293.68      4.96 o
   4   2   5      846.73      910.38     11.85 o
   5   2   5        1.77        2.28      0.86 o
   6   2   5      105.39       97.20      3.81 o
   7   2   5      187.40      186.17      5.89 o
   8   2   5       11.67        9.14      1.80 o
   9   2   5        7.42        6.52      1.85 o
  10   2   5        3.98        1.14      1.64 o
  11   2   5       10.37       11.96      2.83 o
  12   2   5        0.00       -1.90      2.36 o
 -11   3   5        0.81        0.55      2.45 o
 -10   3   5        0.29        0.53      1.78 o
  -9   3   5       26.47       24.23      2.71 o
  -8   3   5      245.22      245.42      7.31 o
  -7   3   5      416.55      417.01      8.80 o
  -6   3   5       99.44       87.46      3.75 o
  -5   3   5        4.32        3.81      1.26 o
  -4   3   5        1.69        0.80      0.81 o
  -3   3   5       51.73       54.13      2.31 o
  -2   3   5       27.00       31.64      1.88 o
  -1   3   5        0.28        2.36      0.79 o
   0   3   5       70.01       71.42      2.89 o
   1   3   5        6.47        2.62      2.46 o
   2   3   5      206.70      199.79      4.87 o
   3   3   5        5.30        2.89      1.23 o
   4   3   5       16.01       21.05      3.77 o
   5   3   5        6.86       10.40      1.90 o
   6   3   5        4.59        3.86      1.91 o
   7   3   5       12.83        5.97      2.27 o
   8   3   5       36.70       40.65      4.41 o
   9   3   5       16.56       10.53      5.88 o
  10   3   5        0.15       -1.28      2.60 o
  11   3   5        0.70       -0.02      2.53 o
 -10   4   5       28.32       36.09      4.25 o
  -9   4   5        2.81        1.70      2.43 o
  -8   4   5       16.30       20.58      3.15 o
  -7   4   5       45.56       48.10      4.20 o
  -6   4   5      152.26      161.43     10.39 o
  -5   4   5        0.02        2.33      1.65 o
  -4   4   5       17.64       12.45      2.18 o
  -3   4   5        7.71        3.61      1.66 o
  -2   4   5        8.05        6.54      1.62 o
  -1   4   5        0.10       -0.59      1.30 o
   0   4   5        0.79        0.53      1.42 o
   1   4   5        0.32       -1.85      2.43 o
   2   4   5      169.33      167.92      7.69 o
   3   4   5      759.39      741.43     16.91 o
   4   4   5       21.52       13.97      4.71 o
   5   4   5       36.87       39.69      4.27 o
   6   4   5        3.55        0.08      2.16 o
   7   4   5        7.19        4.17      2.63 o
   8   4   5        1.34        8.20      3.03 o
   9   4   5       24.77       21.33      4.14 o
  10   4   5        5.54        4.89      2.86 o
  -8   5   5        2.95        6.21      3.11 o
  -7   5   5        4.65       -0.38      2.64 o
  -6   5   5       36.35       42.44      5.00 o
  -5   5   5       25.03       24.02      3.93 o
  -4   5   5        5.03        6.16      2.69 o
  -3   5   5        3.97        0.77      2.31 o
  -2   5   5        0.27       -0.50      2.88 o
  -1   5   5       22.10       28.75      3.24 o
   0   5   5        0.17        1.29      2.01 o
   1   5   5        8.00       10.08      2.50 o
   2   5   5      161.77      174.50     14.85 o
   3   5   5        0.13       -0.34      2.05 o
   4   5   5        2.68        2.01      2.44 o
   5   5   5        0.22        0.02      2.29 o
   6   5   5       11.33        8.38      3.73 o
   7   5   5        0.29       -1.34      2.35 o
   8   5   5        2.98       -2.80      3.80 o
  -5   6   5        4.72        7.69      6.51 o
  -4   6   5        4.10       -1.63      4.25 o
  -3   6   5        2.67        0.73      2.88 o
  -2   6   5        0.03       -3.41      2.74 o
  -1   6   5        2.02        3.31      3.97 o
   0   6   5        3.85        8.96      3.92 o
   1   6   5        4.02       13.57      4.39 o
   2   6   5        1.28        2.42      5.00 o
   3   6   5        1.70       -0.07      2.82 o
   4   6   5        0.90       -1.91      2.97 o
 -13   0   6        6.44       -0.43      5.44 o
 -12   0   6        9.20       11.04      7.38 o
 -11   0   6       15.75       21.66      5.37 o
 -10   0   6       99.94      101.68      7.42 o
  -9   0   6       16.53       29.24     10.22 o
  -8   0   6      117.45      117.81      6.53 o
  -7   0   6       47.28       40.86      6.02 o
  -6   0   6      485.79      551.97     11.54 o
  -5   0   6     4313.91     4497.67     85.17 o
  -4   0   6      639.94      806.73     14.59 o
  -3   0   6     1929.51     1892.28     32.70 o
  -2   0   6      796.45      717.62     12.67 o
  -1   0   6       90.73       62.64      2.41 o
   0   0   6      317.60      309.60      9.15 o
   1   0   6      555.23      551.93      9.96 o
   2   0   6       16.34       14.83      1.69 o
   3   0   6       28.84       51.53      2.59 o
   4   0   6      133.60       92.74     10.25 o
   5   0   6     1284.50     1268.16     21.84 o
   6   0   6        0.71        0.07      1.05 o
   7   0   6       21.39       20.00      2.37 o
   8   0   6       24.90       29.48      3.88 o
   9   0   6       56.73       59.33     13.78 o
  10   0   6        4.52        4.54      2.93 o
  11   0   6      467.35      540.54     18.15 o
  12   0   6       43.85       37.64     10.48 o
 -13   1   6        7.29        8.63      3.22 o
 -12   1   6        2.16        2.60      2.18 o
 -11   1   6        7.47        6.96      2.16 o
 -10   1   6       60.51       60.75      4.25 o
  -9   1   6       51.65       46.63      3.57 o
  -8   1   6       18.40       34.84      2.96 o
  -7   1   6        2.64        2.57      1.29 o
  -6   1   6       85.18       75.73      2.80 o
  -5   1   6      119.64      129.14      3.14 o
  -4   1   6        6.83        9.16      1.17 o
  -3   1   6      102.03      145.97      3.34 o
  -2   1   6      432.72      431.36      6.04 o
  -1   1   6      252.32      250.73      3.84 o
   0   1   6      993.19     1050.54     13.63 o
   1   1   6      356.20      349.04      8.45 o
   2   1   6      631.98      679.62      8.62 o
   3   1   6        6.70       12.01      1.29 o
   4   1   6        0.05        2.29      0.73 o
   5   1   6      442.05      487.86      8.10 o
   6   1   6        1.48        1.30      0.82 o
   7   1   6        1.47        1.41      0.97 o
   8   1   6       32.47       36.06      2.92 o
   9   1   6        0.11        1.74      1.34 o
  10   1   6       36.86       35.95      3.53 o
  11   1   6        5.31        3.01      2.70 o
  12   1   6       25.21       30.75      6.20 o
 -12   2   6        3.22        0.97      3.54 o
 -11   2   6        1.38        4.68      2.23 o
 -10   2   6       53.72       50.89      3.55 o
  -9   2   6      150.76      156.15     11.76 o
  -8   2   6        4.82        1.39      1.37 o
  -7   2   6      740.54      692.36     11.71 o
  -6   2   6       36.97       34.78      2.36 o
  -5   2   6        6.35        9.67      1.18 o
  -4   2   6        3.89        2.16      0.82 o
  -3   2   6        5.38        4.57      0.83 o
  -2   2   6       63.23       70.19      3.32 o
  -1   2   6     1400.30     1347.06     19.76 o
   0   2   6        2.58       14.34      1.72 o
   1   2   6       60.21       58.65      2.24 o
   2   2   6     1003.82      991.68     12.27 o
   3   2   6      147.75      162.61      3.51 o
   4   2   6       21.50       23.90      1.61 o
   5   2   6       15.76        8.90      1.20 o
   6   2   6       50.74       51.38      4.05 o
   7   2   6       32.94       30.51      2.85 o
   8   2   6      104.32      102.96      4.92 o
   9   2   6       20.63       24.45      3.08 o
  10   2   6        0.07        0.91      1.93 o
  11   2   6        1.86        3.70      2.72 o
  12   2   6        0.18        1.18      4.82 o
 -11   3   6        1.25        0.07      3.20 o
 -10   3   6        0.53        2.99      1.87 o
  -9   3   6        7.80       10.15      2.05 o
  -8   3   6       31.04       36.52      4.17 o
  -7   3   6      591.56      638.96     11.64 o
  -6   3   6        8.39        6.26      1.56 o
  -5   3   6      109.11      112.75      3.86 o
  -4   3   6       39.13       54.72      3.66 o
  -3   3   6        4.59        1.99      1.01 o
  -2   3   6      456.57      491.54      8.63 o
  -1   3   6       42.37       34.13      2.11 o
   0   3   6       65.16       71.96      7.08 o
   1   3   6       82.23      110.51      4.22 o
   2   3   6        6.94        7.63      1.56 o
   3   3   6      173.43      180.87      5.39 o
   4   3   6      108.78      101.20      4.18 o
   5   3   6        2.64        2.62      2.21 o
   6   3   6       78.88       73.38      5.25 o
   7   3   6        1.83        3.06      2.15 o
   8   3   6       18.73       17.01      5.82 o
   9   3   6       85.38       84.39      6.21 o
  10   3   6        0.06       -3.21      2.34 o
  11   3   6        1.10       -3.80      4.64 o
 -10   4   6       10.84       19.28      3.55 o
  -9   4   6       46.76       52.04      4.65 o
  -8   4   6       79.56       88.39      8.26 o
  -7   4   6        1.36        3.70      2.33 o
  -6   4   6       27.55       26.70      3.16 o
  -5   4   6        8.20       10.12      2.24 o
  -4   4   6       23.32       30.41      4.06 o
  -3   4   6       16.96       16.81      4.05 o
  -2   4   6      251.72      259.13      7.29 o
  -1   4   6        3.86        1.13      1.39 o
   0   4   6        2.80       -0.21      1.40 o
   1   4   6       39.08       36.33      3.10 o
   2   4   6      256.76      267.97      7.58 o
   3   4   6        2.19        2.99      2.17 o
   4   4   6        0.00        2.19      2.01 o
   5   4   6        0.00        0.07      2.13 o
   6   4   6        1.26        0.62      2.00 o
   7   4   6        0.13        0.61      2.77 o
   8   4   6       10.26        4.33      3.40 o
   9   4   6        6.57        3.44      2.72 o
  -8   5   6        0.10        5.46      6.64 o
  -7   5   6        0.00        0.38      2.60 o
  -6   5   6        6.26        4.10      2.90 o
  -5   5   6        5.56        1.90      2.66 o
  -4   5   6        6.56        9.87      3.28 o
  -3   5   6       23.88       13.59      3.26 o
  -2   5   6        1.80        3.63      2.28 o
  -1   5   6        0.79       -1.45      4.26 o
   0   5   6        5.09       10.62      2.52 o
   1   5   6        0.60       -1.04      2.21 o
   2   5   6       45.25       56.82      9.45 o
   3   5   6        0.10       -0.85      2.12 o
   4   5   6       18.21       15.20      3.34 o
   5   5   6        6.70        6.20      3.11 o
   6   5   6        3.16        3.25      2.84 o
   7   5   6        1.01        3.77      3.16 o
  -4   6   6       15.18       12.70      3.73 o
  -3   6   6        0.00        0.40      5.19 o
  -2   6   6        3.12        1.25      3.09 o
  -1   6   6        0.21       -1.56      2.72 o
   0   6   6       35.10       46.42      7.07 o
   1   6   6        3.62        6.25      3.24 o
   2   6   6        1.77        7.41      3.82 o
   3   6   6        0.01       -4.01      2.67 o
   4   6   6        1.48       -1.33      4.56 o
 -13   1   7       22.44       19.57      6.66 o
 -12   1   7        1.79        4.11      2.32 o
 -11   1   7        0.63       -1.01      2.24 o
 -10   1   7       39.89       31.23      3.36 o
  -9   1   7       21.14       24.00      3.36 o
  -8   1   7       21.65       22.77      2.24 o
  -7   1   7        0.58        2.40      1.02 o
  -6   1   7       65.48       66.41      2.57 o
  -5   1   7      202.65      180.18      6.24 o
  -4   1   7      247.59      239.35      6.36 o
  -3   1   7      153.84      117.56      2.75 o
  -2   1   7      282.23      277.74      4.49 o
  -1   1   7      132.98      127.80      2.55 o
   0   1   7     2281.43     2263.59     27.43 o
   1   1   7     1273.41     1364.13     17.43 o
   2   1   7     1378.03     1423.07     16.39 o
   3   1   7        1.79        1.65      0.68 o
   4   1   7        0.41        0.39      1.01 o
   5   1   7        5.02       11.36      1.25 o
   6   1   7        1.84        1.11      1.62 o
   7   1   7        0.11        1.66      1.04 o
   8   1   7        0.80        1.12      1.21 o
   9   1   7       15.42       15.80      2.42 o
  10   1   7       11.44        7.68      2.14 o
  11   1   7       91.66       86.75     10.34 o
  12   1   7       58.29       67.01      5.90 o
 -12   2   7        0.58        0.78      2.33 o
 -11   2   7       28.66       26.13      3.58 o
 -10   2   7        0.03       -0.73      2.04 o
  -9   2   7        2.31        3.15      1.62 o
  -8   2   7       37.01       39.81      3.05 o
  -7   2   7      186.67      179.48      5.05 o
  -6   2   7       16.66       19.21      1.91 o
  -5   2   7       27.00       24.83      1.72 o
  -4   2   7      170.71      193.98      4.14 o
  -3   2   7       48.90       59.52      2.50 o
  -2   2   7       87.09       67.97      1.99 o
  -1   2   7      162.17      188.00      4.08 o
   0   2   7      815.47      781.58     13.27 o
   1   2   7       61.52       66.73      3.22 o
   2   2   7     1917.03     1912.09     27.46 o
   3   2   7       11.74        4.83      1.05 o
   4   2   7        9.17        9.95      1.36 o
   5   2   7        0.45       -0.67      0.92 o
   6   2   7        6.43        9.78      2.82 o
   7   2   7        8.89        8.27      1.75 o
   8   2   7        3.50        0.99      1.83 o
   9   2   7        8.56        8.94      2.73 o
  10   2   7        2.26        4.38      2.61 o
  11   2   7        1.72        6.01      3.52 o
 -11   3   7        1.05        0.26      2.38 o
 -10   3   7        2.65        1.74      3.52 o
  -9   3   7        7.01        5.05      2.28 o
  -8   3   7       35.09       33.20      3.48 o
  -7   3   7       10.61       11.11      2.22 o
  -6   3   7        0.03       -0.09      1.22 o
  -5   3   7       48.57       47.85      3.46 o
  -4   3   7        9.52        7.54      1.42 o
  -3   3   7       48.22       41.27      2.50 o
  -2   3   7       34.79       48.10      2.54 o
  -1   3   7      130.54      172.92      5.36 o
   0   3   7        6.56        4.39      1.45 o
   1   3   7       22.26       16.00      2.05 o
   2   3   7      126.03      132.96      4.76 o
   3   3   7       67.53       70.11      3.73 o
   4   3   7       43.52       44.60      4.25 o
   5   3   7        6.60        6.45      2.23 o
   6   3   7        2.88        0.02      1.71 o
   7   3   7        2.59        2.07      2.18 o
   8   3   7       10.12        8.60      2.71 o
   9   3   7       31.67       35.38      4.58 o
  10   3   7        4.98        3.59      2.67 o
 -10   4   7        7.83        5.36      3.42 o
  -9   4   7        4.06        1.21      2.69 o
  -8   4   7        5.68        0.57      6.34 o
  -7   4   7        6.58        5.76      2.79 o
  -6   4   7        0.37       -0.52      1.83 o
  -5   4   7        0.20       -1.44      3.92 o
  -4   4   7        9.96        5.34      4.69 o
  -3   4   7       40.09       29.45      3.58 o
  -2   4   7       17.19       15.48      2.37 o
  -1   4   7       54.31       49.05      3.59 o
   0   4   7        7.76        6.50      1.92 o
   1   4   7      146.35      153.28      5.64 o
   2   4   7       21.76       20.80      4.36 o
   3   4   7      171.99      174.87     23.29 o
   4   4   7       54.16       55.13      4.93 o
   5   4   7       21.64       26.02      3.88 o
   6   4   7        0.04       -0.65      2.03 o
   7   4   7        1.01        0.20      2.35 o
   8   4   7        0.20       -1.58      2.39 o
   9   4   7       11.03        8.38      2.91 o
  -8   5   7       14.44       14.40      6.89 o
  -7   5   7        3.22        4.26      3.65 o
  -6   5   7        7.03       10.26      3.22 o
  -5   5   7        2.76        2.06      2.82 o
  -4   5   7        1.79       -0.70      2.15 o
  -3   5   7       36.34       31.29     11.96 o
  -2   5   7        2.87       -3.33      4.51 o
  -1   5   7       38.20       34.77      3.68 o
   0   5   7       55.83       51.10      5.37 o
   1   5   7        0.46        2.54      2.49 o
   2   5   7        1.22        1.48      2.67 o
   3   5   7        9.08        8.32      2.97 o
   4   5   7        8.41        6.01      4.63 o
   5   5   7        4.52        5.86      3.10 o
   6   5   7        1.00        5.09      3.21 o
   7   5   7        1.95        1.16      4.02 o
  -3   6   7        1.31        2.79      3.10 o
  -2   6   7        1.62       -2.72      6.07 o
  -1   6   7        0.65       -3.26      3.48 o
   0   6   7       44.43       56.71      6.10 o
   1   6   7       75.54       89.54     19.93 o
   2   6   7        8.25        7.97      5.52 o
   3   6   7        0.60       -2.82      3.55 o
 -13   0   8       17.77       22.40      6.02 o
 -12   0   8       67.98       61.40     10.04 o
 -11   0   8       20.18       18.59      6.25 o
 -10   0   8      464.44      388.86     14.48 o
  -9   0   8        0.10        1.76      2.22 o
  -8   0   8      117.21      110.59      6.65 o
  -7   0   8       45.64       54.83      3.61 o
  -6   0   8       89.11       59.68     12.37 o
  -5   0   8        0.04       -0.19      0.88 o
  -4   0   8       97.92      128.17      6.69 o
  -3   0   8        0.08        0.39      1.16 o
  -2   0   8        9.52       12.34      1.68 o
  -1   0   8       76.89       51.25      2.59 o
   0   0   8      627.93      626.88     11.67 o
   1   0   8      180.42      167.77      4.56 o
   2   0   8        2.58        1.98      1.24 o
   3   0   8       17.84       39.52      3.06 o
   4   0   8      239.88      177.84      7.27 o
   5   0   8        0.10        0.23      1.09 o
   7   0   8        2.67       -0.26      1.27 o
   8   0   8       23.90       17.72      3.16 o
   9   0   8       13.43       12.36      3.41 o
  10   0   8        8.55       14.09      5.40 o
  11   0   8      124.50      138.23     10.64 o
  12   0   8        4.79        1.02      3.30 o
 -12   1   8        0.72        0.97      2.19 o
 -11   1   8        2.79        2.13      2.14 o
 -10   1   8       13.27       11.68      2.52 o
  -9   1   8        1.74       -0.97      1.16 o
  -8   1   8       58.63       41.89      3.51 o
  -7   1   8        8.03       10.11      1.55 o
  -6   1   8      216.34      210.90      4.59 o
  -5   1   8       29.52       30.29      1.80 o
  -4   1   8        1.37        0.59      0.70 o
  -3   1   8        1.80        5.62      0.86 o
  -2   1   8      271.81      252.60      4.35 o
  -1   1   8       57.40       66.47      1.90 o
   0   1   8       14.38       20.07      1.38 o
   1   1   8      410.29      450.76      7.28 o
   2   1   8     1030.16     1151.27     13.79 o
   3   1   8     1068.41     1074.79     25.38 o
   4   1   8       23.59       28.11      1.66 o
   5   1   8      151.04      131.87      4.54 o
   6   1   8        5.39        4.18      1.01 o
   7   1   8       21.48       25.72      3.71 o
   8   1   8        0.01       -0.15      1.22 o
   9   1   8        0.75        3.13      1.98 o
  10   1   8        0.11       -2.40      1.80 o
  11   1   8        4.98        3.73      3.27 o
  12   1   8        8.51        7.37      6.79 o
 -12   2   8        0.25        3.62      3.56 o
 -11   2   8        1.52        3.11      2.33 o
 -10   2   8       22.43       29.97      3.01 o
  -9   2   8       25.47       31.71      3.27 o
  -8   2   8      262.08      271.65      7.66 o
  -7   2   8       48.82       45.64      3.24 o
  -6   2   8      916.52      895.98     15.69 o
  -5   2   8        1.37        3.12      0.91 o
  -4   2   8        8.80        7.70      1.09 o
  -3   2   8       13.03       19.50      1.31 o
  -2   2   8       40.57       53.54      2.29 o
  -1   2   8      515.37      574.42      8.90 o
   0   2   8        1.36       -0.12      1.08 o
   1   2   8       31.96       34.44      3.21 o
   2   2   8     1941.81     1814.96     26.57 o
   3   2   8      108.07       87.18      4.25 o
   4   2   8      245.96      240.48      6.35 o
   5   2   8       43.76       32.38      3.76 o
   6   2   8        0.10       -0.16      1.53 o
   7   2   8       14.63       20.01      3.15 o
   8   2   8       14.29       12.92      4.00 o
   9   2   8        0.04        0.30      2.12 o
  10   2   8       10.61       14.54      3.96 o
  11   2   8        1.95        0.53      3.11 o
 -11   3   8        2.53        3.20      2.36 o
 -10   3   8        1.63        6.43      3.26 o
  -9   3   8       90.47       99.83      5.79 o
  -8   3   8      348.91      370.60      9.84 o
  -7   3   8       12.52       13.91      3.44 o
  -6   3   8        8.95        5.07      3.18 o
  -5   3   8       56.38       65.23     12.46 o
  -4   3   8        0.08        1.18      1.28 o
  -3   3   8        0.17        2.56      3.75 o
  -2   3   8        8.98       16.49      2.53 o
  -1   3   8        0.55        1.24      1.17 o
   0   3   8        9.70        8.11      1.70 o
   1   3   8       47.85       43.49      3.39 o
   2   3   8        7.04        7.08      1.77 o
   3   3   8       48.60       47.35      3.71 o
   4   3   8      643.62      650.86     12.70 o
   5   3   8       24.16       16.81      3.01 o
   6   3   8        2.05       -2.17      1.62 o
   7   3   8        0.03        1.07      2.00 o
   8   3   8       26.10       23.73      3.90 o
   9   3   8       14.99        9.04      7.19 o
  10   3   8        6.54        4.63      3.63 o
  -9   4   8        3.37        4.53      2.72 o
  -8   4   8        5.87        6.71      3.10 o
  -7   4   8      184.21      195.30      8.76 o
  -6   4   8        5.06        6.83      2.48 o
  -5   4   8        0.30       -1.79      2.15 o
  -4   4   8        0.86       -2.06      1.77 o
  -3   4   8       25.13       34.21      3.95 o
  -2   4   8       18.29       21.43      2.85 o
  -1   4   8       52.92       58.48      4.79 o
   0   4   8       26.86       21.84      3.78 o
   1   4   8       33.18       31.99      3.37 o
   2   4   8       46.32       55.47      4.03 o
   3   4   8      412.30      419.03     12.22 o
   4   4   8        0.20       -2.92      3.45 o
   5   4   8        8.85        1.50      2.21 o
   6   4   8        4.98        4.11      2.47 o
   7   4   8        5.85        2.73      2.59 o
   8   4   8        0.09        0.24      2.32 o
   9   4   8        2.64        3.75      5.20 o
  -7   5   8        1.05       -0.40      2.56 o
  -6   5   8        2.17       -0.17      2.59 o
  -5   5   8        0.06       -2.95      3.92 o
  -4   5   8        3.14        4.70      2.57 o
  -3   5   8        3.68        4.09      4.17 o
  -2   5   8        0.04       -3.15      6.02 o
  -1   5   8        5.07       -1.26      2.10 o
   0   5   8        5.34        1.36      2.49 o
   1   5   8       11.66        8.12      2.65 o
   2   5   8        3.15        5.23      2.91 o
   3   5   8       11.67        8.36      3.62 o
   4   5   8       36.60       31.28      4.38 o
   5   5   8        7.98        6.99      3.70 o
   6   5   8        0.37       -0.45      2.15 o
  -2   6   8        0.67       -0.65      3.18 o
  -1   6   8        0.10        2.65      3.56 o
   0   6   8        3.48        2.74      4.31 o
   1   6   8        4.21       12.02      4.63 o
   2   6   8        0.56        0.33      4.01 o
 -12   1   9        0.19        1.26      2.02 o
 -11   1   9        4.58        6.02      2.41 o
 -10   1   9        0.51       -0.04      1.82 o
  -9   1   9       14.91       14.31      2.67 o
  -8   1   9        5.60        5.28      1.46 o
  -7   1   9       11.38        8.17      1.79 o
  -6   1   9      127.30      110.57      3.37 o
  -5   1   9      233.72      208.68      5.37 o
  -4   1   9     1254.14     1160.62     15.86 o
  -3   1   9       14.61       15.36      1.32 o
  -2   1   9       57.02       58.08      2.05 o
  -1   1   9      103.84       86.49      2.25 o
   0   1   9       10.79       11.89      1.23 o
   1   1   9      276.76      264.50      6.15 o
   2   1   9        7.08        6.20      1.15 o
   3   1   9        0.07        0.19      0.76 o
   4   1   9       55.45       44.87      4.43 o
   5   1   9      104.24      104.23      3.54 o
   6   1   9       88.55       85.27      7.08 o
   7   1   9       57.08       51.92      5.54 o
   8   1   9        5.39        6.73      1.71 o
   9   1   9       20.69       18.28      4.23 o
  10   1   9        0.32       -0.96      1.97 o
  11   1   9        1.27        8.05      3.46 o
 -12   2   9        2.66        6.44      5.31 o
 -11   2   9        0.69        2.87      2.61 o
 -10   2   9       11.56       13.90      2.93 o
  -9   2   9        2.08        4.51      1.95 o
  -8   2   9       18.72       21.79      2.72 o
  -7   2   9      103.44      108.64      4.87 o
  -6   2   9      547.63      515.99     12.91 o
  -5   2   9        7.97        5.37      1.36 o
  -4   2   9      127.41      105.26      4.01 o
  -3   2   9       16.22       28.91      2.71 o
  -2   2   9       49.26       37.52      2.77 o
  -1   2   9       95.95       94.65      3.88 o
   0   2   9      111.47      125.59      4.38 o
   1   2   9       38.94       40.22      2.86 o
   2   2   9      193.48      181.40      8.23 o
   3   2   9       33.66       42.85      3.57 o
   4   2   9        1.18        1.44      1.29 o
   5   2   9        0.79        2.07      1.62 o
   6   2   9       28.36       23.32      3.21 o
   7   2   9       21.84       16.10      2.88 o
   8   2   9        5.73        2.33      2.35 o
   9   2   9        3.23        1.57      2.27 o
  10   2   9       15.78       13.53      4.31 o
  11   2   9        3.70        0.44      5.75 o
 -11   3   9        0.09        3.00      4.45 o
 -10   3   9        0.04        4.71      3.83 o
  -9   3   9        5.64        9.62      4.10 o
  -8   3   9       37.92       45.32      7.85 o
  -7   3   9      313.24      302.49     10.39 o
  -6   3   9      273.13      267.98     12.00 o
  -5   3   9      104.72      103.98      7.83 o
  -4   3   9       13.87       11.38      2.07 o
  -3   3   9        0.40       -0.49      1.27 o
  -2   3   9       20.00       17.12      2.46 o
  -1   3   9       37.63       29.67      2.99 o
   0   3   9       11.24       13.06      5.22 o
   1   3   9       12.05        7.51      3.05 o
   2   3   9       37.04       33.97      3.01 o
   3   3   9      182.05      181.61      5.88 o
   4   3   9      149.00      151.87      8.29 o
   5   3   9        8.09       12.06      2.76 o
   6   3   9        4.84        5.23      2.44 o
   7   3   9        0.13       -0.87      2.01 o
   8   3   9       10.67        9.04      2.89 o
   9   3   9       13.35       12.98      3.51 o
  10   3   9       12.17        6.92      4.46 o
  -9   4   9        0.34        2.52      2.83 o
  -8   4   9       15.09       13.05      4.43 o
  -7   4   9       32.26       31.91      4.53 o
  -6   4   9        8.28        9.45      3.05 o
  -5   4   9        7.01        9.83      2.76 o
  -4   4   9        0.28        1.16      2.07 o
  -3   4   9        0.19        2.19      4.20 o
  -2   4   9        1.14        0.70      2.97 o
  -1   4   9       24.70       26.45      6.12 o
   0   4   9        2.24        1.32      1.67 o
   1   4   9        1.30        2.91      2.46 o
   2   4   9       12.76       10.67      2.97 o
   3   4   9      148.24      161.10      7.72 o
   4   4   9       49.88       39.10      4.48 o
   5   4   9       53.82       59.58      5.52 o
   6   4   9        0.06       -0.10      3.36 o
   7   4   9        0.09        1.69      2.66 o
   8   4   9        1.30       -1.72      2.42 o
  -6   5   9        2.79        1.62      2.84 o
  -5   5   9       50.62       61.19      5.91 o
  -4   5   9        1.84        2.05      3.82 o
  -3   5   9       40.19       31.84      4.60 o
  -2   5   9        0.02        0.52      3.21 o
  -1   5   9       13.52       10.64      4.56 o
   0   5   9        1.97        4.94      2.38 o
   1   5   9       10.76       15.08      3.10 o
   2   5   9        3.94        5.50      2.85 o
   3   5   9        2.35       -0.82      2.77 o
   4   5   9        9.24       12.81      3.39 o
   5   5   9        7.61        8.84      3.36 o
 -12   0  10        0.73        1.12      3.16 o
 -11   0  10        0.08        1.12      2.94 o
 -10   0  10       14.55       19.32      4.27 o
  -9   0  10      201.92      181.82      9.22 o
  -8   0  10       21.29       15.78      4.24 o
  -7   0  10       47.27       53.07      3.88 o
  -6   0  10       18.48       18.95      2.41 o
  -5   0  10        0.12        0.93      1.13 o
  -4   0  10       95.50      137.27      5.45 o
  -3   0  10      678.46      697.91     13.89 o
  -2   0  10      118.50      163.91     13.10 o
  -1   0  10      489.53      455.70      9.79 o
   0   0  10        9.17        7.09      1.55 o
   1   0  10     1167.63     1155.81     21.70 o
   2   0  10      175.31      188.08      5.52 o
   3   0  10       25.44       11.68      1.75 o
   4   0  10       49.46       73.65      4.63 o
   5   0  10        1.77        1.57      1.26 o
   6   0  10      215.22      276.72     10.53 o
   7   0  10        9.52        8.80      2.45 o
   8   0  10       13.74        7.93      4.13 o
   9   0  10        8.23        7.98      4.20 o
  10   0  10        8.87       14.98      5.60 o
  11   0  10        1.48        1.98      4.29 o
 -12   1  10        7.90        4.67      2.40 o
 -11   1  10       10.45       15.57      3.46 o
 -10   1  10       18.61       16.50      2.92 o
  -9   1  10       55.56       51.52      3.43 o
  -8   1  10       24.69       29.97      2.63 o
  -7   1  10        0.31        0.56      1.12 o
  -6   1  10      203.17      200.46      5.11 o
  -5   1  10       16.32       14.18      1.48 o
  -4   1  10      199.89      186.01      4.17 o
  -3   1  10      266.79      248.59      4.79 o
  -2   1  10       60.93       58.91      2.49 o
  -1   1  10        1.68        0.82      0.82 o
   0   1  10      397.34      405.73      7.85 o
   1   1  10       62.93       63.38      3.19 o
   2   1  10       59.11       55.75      2.48 o
   3   1  10        4.67        3.63      1.07 o
   4   1  10       72.95       87.63      4.22 o
   5   1  10       52.96       45.78      2.74 o
   6   1  10       37.61       33.44      2.48 o
   7   1  10       10.12       10.25      2.43 o
   8   1  10        0.08        0.59      1.81 o
   9   1  10        0.71       -1.91      2.21 o
  10   1  10       12.54       10.91      3.88 o
  11   1  10        0.49        5.44      4.47 o
 -11   2  10        0.93        2.09      2.07 o
 -10   2  10        0.00       -0.57      1.96 o
  -9   2  10        4.85        7.45      2.24 o
  -8   2  10        0.62        2.88      1.80 o
  -7   2  10        0.84        1.29      1.62 o
  -6   2  10      448.68      434.49     12.70 o
  -5   2  10       50.48       59.67      4.02 o
  -4   2  10        0.76       -0.26      1.11 o
  -3   2  10      162.75      174.88      5.50 o
  -2   2  10        1.85        0.31      1.30 o
  -1   2  10       13.25       13.11      1.88 o
   0   2  10       27.68       29.85      2.62 o
   1   2  10        0.89        3.98      1.31 o
   2   2  10        3.11        2.27      1.30 o
   3   2  10      250.62      282.48      7.21 o
   4   2  10        9.37        6.31      1.69 o
   5   2  10       29.55       23.26      2.94 o
   6   2  10        9.95       12.03      2.61 o
   7   2  10        3.81        2.85      2.11 o
   8   2  10        6.04        8.82      2.73 o
   9   2  10       10.78        9.19      3.04 o
  10   2  10       38.07       47.18      6.56 o
 -10   3  10        1.69        0.74      3.45 o
  -9   3  10       22.07       29.90      4.49 o
  -8   3  10      142.33      128.06      9.11 o
  -7   3  10       73.64       68.87      5.64 o
  -6   3  10        9.30       10.68      2.80 o
  -5   3  10       93.63       97.41      6.10 o
  -4   3  10        0.21        0.76      1.48 o
  -3   3  10        5.98        7.40      1.92 o
  -2   3  10       18.23       19.95      3.49 o
  -1   3  10        5.39        3.87      1.59 o
   0   3  10      146.73      140.21      5.26 o
   1   3  10       44.03       39.96      3.27 o
   2   3  10       75.42       77.53      4.29 o
   3   3  10      436.74      417.33     15.93 o
   4   3  10        4.15        3.91      2.21 o
   5   3  10        5.98        4.83      2.28 o
   6   3  10        0.13        2.00      2.02 o
   7   3  10        2.85        2.73      2.43 o
   8   3  10       18.73       11.61      3.18 o
   9   3  10        0.25        7.31      3.16 o
  -8   4  10        0.00        1.73      3.40 o
  -7   4  10        8.43        2.17      3.79 o
  -6   4  10       17.34       19.46      4.90 o
  -5   4  10        1.57        4.28      3.57 o
  -4   4  10        0.14       -0.78      2.17 o
  -3   4  10        1.26        0.04      2.14 o
  -2   4  10      120.57      103.25      6.22 o
  -1   4  10       51.11       49.65      4.08 o
   0   4  10       44.55       43.16      3.93 o
   1   4  10        5.77        5.33      2.04 o
   2   4  10        5.05        7.26      2.25 o
   3   4  10       25.27       24.97      3.73 o
   4   4  10        9.30        6.52      2.80 o
   5   4  10       19.32       11.90      6.49 o
   6   4  10        2.21        7.35      3.22 o
   7   4  10        4.79        9.22      2.96 o
   8   4  10        5.86        3.40      4.95 o
  -6   5  10        0.97        9.16      5.29 o
  -5   5  10        3.79        0.56      3.38 o
  -4   5  10        3.93        2.61      3.76 o
  -3   5  10       15.99        3.89      3.91 o
  -2   5  10        0.62        0.15      2.70 o
  -1   5  10        2.15       -0.35      2.24 o
   0   5  10        0.94        3.13      2.45 o
   1   5  10        1.21        3.19      2.52 o
   2   5  10        8.04       12.98      3.70 o
   3   5  10        0.81        1.39      2.73 o
   4   5  10        0.36       -4.30      3.65 o
   5   5  10        1.33        3.77      3.97 o
 -11   1  11       16.32       22.06      3.41 o
 -10   1  11        0.03        3.34      2.14 o
  -9   1  11       34.39       31.23      3.46 o
  -8   1  11       35.68       32.69      2.78 o
  -7   1  11       14.92       15.47      2.05 o
  -6   1  11       94.38       84.29      4.09 o
  -5   1  11       22.10       19.98      1.96 o
  -4   1  11       66.88       58.16      2.91 o
  -3   1  11        8.10       11.52      1.49 o
  -2   1  11       52.55       58.64      2.70 o
  -1   1  11       47.73       57.41      2.60 o
   0   1  11      276.11      319.74      7.69 o
   1   1  11      180.01      197.88      5.51 o
   2   1  11        1.27        1.87      1.12 o
   3   1  11       55.57       73.93      4.02 o
   4   1  11       16.47        9.67      2.01 o
   5   1  11        0.12       -0.22      1.33 o
   6   1  11        0.07       -0.59      1.22 o
   7   1  11       18.65       14.22      2.62 o
   8   1  11        0.61        6.65      2.88 o
   9   1  11        0.86       -1.80      3.38 o
  10   1  11        4.52        1.36      5.07 o
 -11   2  11       14.29       19.23      4.71 o
 -10   2  11        0.11       -1.04      2.41 o
  -9   2  11        0.81        3.09      2.32 o
  -8   2  11       56.79       61.57      5.26 o
  -7   2  11       59.33       80.21      5.61 o
  -6   2  11       17.32       16.12      4.77 o
  -5   2  11       61.88       60.60      5.47 o
  -4   2  11       74.38       72.68      5.03 o
  -3   2  11        0.59       -0.20      1.50 o
  -2   2  11        6.08        2.21      2.12 o
  -1   2  11        2.38        2.21      1.52 o
   0   2  11       80.87       92.58      4.27 o
   1   2  11        9.72        7.79      1.63 o
   2   2  11      367.01      368.79      8.68 o
   3   2  11      142.89      141.53      5.12 o
   4   2  11       30.03       28.19      3.20 o
   5   2  11       99.93      112.83      5.54 o
   6   2  11        5.63        8.89      2.62 o
   7   2  11        1.33        0.72      2.35 o
   8   2  11        0.00        3.62      2.23 o
   9   2  11        0.71        2.04      2.68 o
  10   2  11       10.66       12.12      4.17 o
 -10   3  11        0.57        0.36      3.08 o
  -9   3  11        2.43       -2.44      2.61 o
  -8   3  11       10.45       10.63      3.01 o
  -7   3  11       13.57       13.14      3.40 o
  -6   3  11       98.55       96.59      7.67 o
  -5   3  11        0.07        0.13      1.82 o
  -4   3  11        3.51        1.01      1.62 o
  -3   3  11        0.39        1.57      1.52 o
  -2   3  11       34.33       28.43      5.64 o
  -1   3  11       19.97       24.53      2.86 o
   0   3  11        0.98        1.21      1.85 o
   1   3  11        0.28        2.87      1.66 o
   2   3  11      113.01      122.36      8.86 o
   3   3  11      115.34      112.39      5.21 o
   4   3  11      262.11      256.09     11.29 o
   5   3  11       21.00       17.63      4.69 o
   6   3  11        2.15        1.21      2.55 o
   7   3  11        0.04       -3.02      2.71 o
   8   3  11        0.20       -0.13      2.32 o
   9   3  11        0.53        2.10      2.97 o
  -8   4  11        0.35        3.93      2.75 o
  -7   4  11       68.60       78.67     10.43 o
  -6   4  11       15.24       11.48      3.68 o
  -5   4  11        6.20        4.71      2.80 o
  -4   4  11        2.84        0.48      3.09 o
  -3   4  11        5.57        8.42      2.37 o
  -2   4  11        8.38        4.17      3.82 o
  -1   4  11        4.52        3.08      2.10 o
   0   4  11        0.46        1.55      2.00 o
   1   4  11       45.12       49.72      4.37 o
   2   4  11        6.52        4.53      2.52 o
   3   4  11        0.17        1.94      2.38 o
   4   4  11        6.68        2.96      2.52 o
   5   4  11       22.72       17.64      6.12 o
   6   4  11        0.66        0.57      2.51 o
   7   4  11        1.20        0.50      3.54 o
  -5   5  11        0.10       -3.79      2.69 o
  -4   5  11        6.22        9.07      3.13 o
  -3   5  11       24.15       23.17      4.25 o
  -2   5  11        0.95        1.94      2.96 o
  -1   5  11       29.54       29.57      3.90 o
   0   5  11        0.46       -2.08      2.32 o
   1   5  11       10.37       14.76      3.06 o
   2   5  11       15.35       21.88      7.11 o
   3   5  11        0.53        4.74      2.92 o
   4   5  11        0.11        1.43      3.23 o
 -11   0  12        3.29        5.03      3.76 o
 -10   0  12       27.98       25.04      4.95 o
  -9   0  12       40.35       32.56      4.99 o
  -8   0  12       84.47       62.54      5.97 o
  -7   0  12       44.77       39.71      4.20 o
  -6   0  12        4.48        5.74      2.90 o
  -5   0  12       75.25       87.95      4.72 o
  -4   0  12       26.29       25.97      3.89 o
  -3   0  12      245.98      247.50      7.27 o
  -2   0  12        0.10        1.59      1.21 o
  -1   0  12       46.01       35.65      2.87 o
   0   0  12       27.69       23.66      3.03 o
   1   0  12      126.77      135.12      6.20 o
   2   0  12        1.91        1.26      1.39 o
   3   0  12       57.56       73.99      5.05 o
   4   0  12       79.73      107.31      6.04 o
   5   0  12       10.00        9.26      3.00 o
   6   0  12      154.54      172.43     12.00 o
   7   0  12       32.05       32.11      4.38 o
   8   0  12       32.24       32.47      6.62 o
   9   0  12        0.07        4.18      4.16 o
 -11   1  12        6.29        0.46      3.49 o
 -10   1  12        6.02        3.25      3.32 o
  -9   1  12      107.15       95.37     10.92 o
  -8   1  12       30.56       35.93      4.12 o
  -7   1  12       50.26       52.56      4.50 o
  -6   1  12        0.46        0.32      1.40 o
  -5   1  12      641.45      639.25     12.60 o
  -4   1  12        5.00        7.89      2.63 o
  -3   1  12        3.38        8.67      2.37 o
  -2   1  12        8.86       13.39      1.95 o
  -1   1  12        8.62        7.17      2.12 o
   0   1  12      151.75      148.34      4.86 o
   1   1  12       30.82       35.45      4.42 o
   2   1  12       89.51       92.66      8.25 o
   3   1  12        2.07        4.68      1.37 o
   4   1  12        1.68        1.79      1.92 o
   5   1  12       31.76       19.85      2.86 o
   6   1  12        2.77        1.19      4.55 o
   7   1  12       10.73        7.75      3.03 o
   8   1  12        2.91        1.77      4.00 o
   9   1  12        0.21        3.62      3.98 o
  10   1  12        0.10       -1.24      4.07 o
 -10   2  12        0.82        0.57      2.61 o
  -9   2  12        0.02        0.33      2.45 o
  -8   2  12       32.08       38.57      4.45 o
  -7   2  12        5.18        3.59      2.22 o
  -6   2  12      136.08      116.15      6.39 o
  -5   2  12       93.69       86.13      5.40 o
  -4   2  12      140.66      142.93      5.32 o
  -3   2  12       25.20       16.43      2.20 o
  -2   2  12        5.96        5.38      1.63 o
  -1   2  12        9.45        8.07      1.84 o
   0   2  12        0.01        0.17      1.17 o
   1   2  12       26.50       29.71      2.85 o
   2   2  12       32.01       30.12      2.95 o
   3   2  12      184.48      173.50      6.03 o
   4   2  12      310.50      328.48      8.55 o
   5   2  12      185.34      199.47      9.98 o
   6   2  12        3.83        5.41      3.11 o
   7   2  12        0.09        0.87      2.19 o
   8   2  12        0.37        1.27      2.35 o
   9   2  12        2.28       -2.59      3.11 o
  -9   3  12        0.32        2.42      2.45 o
  -8   3  12        1.78       -1.66      4.95 o
  -7   3  12      107.20      108.93      7.16 o
  -6   3  12       16.82       15.64      3.10 o
  -5   3  12        5.40       13.90      2.99 o
  -4   3  12        1.77        3.06      1.76 o
  -3   3  12        0.09       -1.12      1.45 o
  -2   3  12       41.97       41.22      5.19 o
  -1   3  12        0.84        0.18      1.62 o
   0   3  12       23.30       19.08      2.70 o
   1   3  12        2.50        2.00      2.26 o
   2   3  12        3.23        7.16      2.05 o
   3   3  12      290.43      283.23      8.16 o
   4   3  12      184.24      192.23     11.28 o
   5   3  12        7.02        9.00      2.89 o
   6   3  12       37.00       28.64      5.48 o
   7   3  12        4.76        4.04      2.70 o
   8   3  12        0.04       -1.45      2.52 o
  -7   4  12       15.24        9.62      5.05 o
  -6   4  12       41.73       49.42      5.71 o
  -5   4  12       22.24       21.32      4.09 o
  -4   4  12       25.91       26.36      5.36 o
  -3   4  12        4.42        2.86      2.62 o
  -2   4  12        0.31       -1.69      1.99 o
  -1   4  12        1.17       -1.38      2.30 o
   0   4  12        2.18        3.49      2.06 o
   1   4  12       13.42       18.21      5.45 o
   2   4  12        8.11        8.53      2.42 o
   3   4  12       30.66       17.13      3.58 o
   4   4  12       23.49       31.87      4.47 o
   5   4  12        0.70        2.15      2.77 o
   6   4  12        0.56        2.35      2.42 o
  -4   5  12        0.09        1.53      4.27 o
  -3   5  12        5.87        8.76      3.15 o
  -2   5  12        0.95       -0.24      2.87 o
  -1   5  12        0.28        0.75      2.29 o
   0   5  12        3.16        3.25      2.34 o
   1   5  12        0.12        3.79      2.48 o
   2   5  12       11.78       11.63      3.54 o
   3   5  12        0.02       -3.31      2.89 o
 -11   1  13        0.62       -0.80      3.03 o
 -10   1  13        0.51       -0.47      3.27 o
  -9   1  13        3.80       -0.63      2.41 o
  -8   1  13        0.94       -0.71      2.09 o
  -7   1  13       11.62        9.11      2.64 o
  -6   1  13       17.70       17.17      2.54 o
  -5   1  13      534.81      514.34     12.78 o
  -4   1  13        6.43        3.84      1.62 o
  -3   1  13        3.70        4.55      1.57 o
  -2   1  13      140.11      134.38      5.43 o
  -1   1  13        0.00        0.91      1.21 o
   0   1  13        2.62        1.55      1.27 o
   1   1  13       14.02       15.47      2.08 o
   2   1  13       14.43       19.43      2.22 o
   3   1  13        0.27        0.01      2.57 o
   4   1  13        0.09        1.86      2.90 o
   5   1  13       19.60       22.57      3.22 o
   6   1  13       10.75        7.35      2.28 o
   7   1  13       52.73       58.86      8.42 o
   8   1  13        0.02       -0.66      2.68 o
   9   1  13        3.26       -1.15      4.31 o
 -10   2  13        0.00        3.11      2.53 o
  -9   2  13        0.89        0.60      2.48 o
  -8   2  13       19.43       26.03      4.08 o
  -7   2  13       37.72       45.05      6.06 o
  -6   2  13      100.54      105.88      6.49 o
  -5   2  13       47.73       53.83      3.87 o
  -4   2  13       84.23       87.60      4.71 o
  -3   2  13      162.27      135.51     11.35 o
  -2   2  13       29.75       21.45      2.64 o
  -1   2  13        1.90        0.26      1.43 o
   0   2  13       19.89       15.98      2.37 o
   1   2  13        0.46       -0.01      1.33 o
   2   2  13        1.74        3.77      1.65 o
   3   2  13        5.11        1.83      1.55 o
   4   2  13       49.49       58.11      4.01 o
   5   2  13       41.49       54.51     13.70 o
   6   2  13        0.16       -1.94      2.41 o
   7   2  13       10.46       15.50      4.08 o
   8   2  13        1.05        0.83      3.11 o
   9   2  13        1.14       -2.48      3.05 o
  -9   3  13        0.59        0.39      5.51 o
  -8   3  13        0.11       -3.32      2.41 o
  -7   3  13        5.53        5.88      2.69 o
  -6   3  13       58.46       59.06      6.83 o
  -5   3  13       35.64       41.58      5.63 o
  -4   3  13        7.07        4.38      2.04 o
  -3   3  13        3.91        6.47      2.17 o
  -2   3  13        8.32       11.25      2.27 o
  -1   3  13       13.16       10.91      3.67 o
   0   3  13        1.47        2.06      1.90 o
   1   3  13        1.54        0.58      1.75 o
   2   3  13        0.49        1.96      1.77 o
   3   3  13        2.56        0.02      1.75 o
   4   3  13       65.44       76.24      7.14 o
   5   3  13       18.26       16.59      3.44 o
   6   3  13       18.68       17.07      3.46 o
   7   3  13        0.20        1.88      3.03 o
   8   3  13        2.23        3.45      3.52 o
  -7   4  13       67.62       76.80     12.82 o
  -6   4  13       23.06       25.24      4.09 o
  -5   4  13       22.12       18.51      3.87 o
  -4   4  13       21.32       19.18      6.18 o
  -3   4  13        2.04        1.49      2.58 o
  -2   4  13       24.44       30.00      3.71 o
  -1   4  13        0.45        3.41      2.84 o
   0   4  13        0.01        3.88      2.13 o
   1   4  13        3.83        4.95      2.20 o
   2   4  13        2.20        2.96      3.66 o
   3   4  13        0.00       -0.65      2.20 o
   4   4  13        3.14       -2.58      5.41 o
   5   4  13        1.23        1.70      2.61 o
   6   4  13        0.49       -5.44      5.71 o
  -3   5  13        0.10        2.45      4.09 o
  -2   5  13        0.81       -4.67      3.96 o
  -1   5  13       19.05       27.98      4.94 o
   0   5  13        2.69        1.50      2.95 o
   1   5  13        0.64        0.11      3.56 o
 -10   0  14        1.72       -0.25      4.29 o
  -9   0  14       12.44       13.76      5.78 o
  -8   0  14        3.70        0.76      3.84 o
  -7   0  14       55.74       74.79     13.72 o
  -6   0  14       16.27       20.45      3.93 o
  -5   0  14      237.63      239.55      9.94 o
  -4   0  14        0.09        1.15      2.24 o
  -3   0  14       23.42       23.52      3.86 o
  -2   0  14       47.75       45.62      4.62 o
  -1   0  14       20.52       21.47      3.37 o
   0   0  14        7.68       15.97      7.01 o
   1   0  14      333.52      344.57     11.59 o
   2   0  14      141.61      138.27      6.91 o
   3   0  14       10.47       10.89      3.71 o
   4   0  14        4.50       11.40      4.13 o
   5   0  14       14.94       15.91      4.87 o
   6   0  14        8.06       11.56      4.55 o
   7   0  14        0.35        7.13      4.55 o
 -10   1  14        5.71        6.72      7.45 o
  -9   1  14        0.01       -0.73      2.50 o
  -8   1  14       28.04       23.16      3.72 o
  -7   1  14        3.24        3.58      2.30 o
  -6   1  14       13.93       14.99      2.56 o
  -5   1  14      121.95      115.87      5.69 o
  -4   1  14        0.10        5.27      1.71 o
  -3   1  14       79.00       90.95      4.62 o
  -2   1  14       20.32       25.23      2.73 o
  -1   1  14        0.18       -0.07      1.50 o
   0   1  14       28.50       24.49      3.14 o
   1   1  14       35.17       33.96      3.48 o
   2   1  14       17.74       13.93      2.52 o
   3   1  14       50.33       52.81      4.73 o
   4   1  14        0.01        2.94      2.08 o
   5   1  14        0.91        0.94      1.86 o
   6   1  14        8.36       10.13      2.63 o
   7   1  14       15.25       16.58      3.96 o
   8   1  14        1.71        1.04      2.89 o
   9   1  14        0.08        3.00      5.22 o
  -9   2  14        0.64       -1.80      2.60 o
  -8   2  14       20.26       21.49      3.94 o
  -7   2  14       40.02       42.81      5.96 o
  -6   2  14       18.66       16.88      5.58 o
  -5   2  14        0.60        1.95      1.69 o
  -4   2  14      109.64      112.67      5.37 o
  -3   2  14       34.34       35.83      4.39 o
  -2   2  14       23.17       17.95      3.22 o
  -1   2  14       59.58       59.09      5.92 o
   0   2  14        0.94       -0.23      1.48 o
   1   2  14       21.23       17.76      2.68 o
   2   2  14       18.10       18.43      3.42 o
   3   2  14       59.16       65.15      4.24 o
   4   2  14        1.67        3.76      2.00 o
   5   2  14       35.62       29.84      6.98 o
   6   2  14        0.72        0.36      2.61 o
   7   2  14        2.05        3.66      3.25 o
   8   2  14        0.47        1.42      6.41 o
  -8   3  14        1.00        3.21      3.92 o
  -7   3  14        5.68        6.70      2.89 o
  -6   3  14        5.46        7.96      3.05 o
  -5   3  14        3.34        7.74      2.84 o
  -4   3  14        6.75       11.85      2.64 o
  -3   3  14       22.75       18.47      2.86 o
  -2   3  14        5.37        5.80      2.12 o
  -1   3  14       57.32       52.20      4.78 o
   0   3  14        0.06        0.43      1.87 o
   1   3  14        9.64        8.27      2.76 o
   2   3  14       23.61       19.26      3.89 o
   3   3  14       10.22        5.73      2.51 o
   4   3  14       69.48       66.64      5.69 o
   5   3  14        0.04       -0.96      2.35 o
   6   3  14        0.25       -1.96      3.17 o
   7   3  14        2.50        0.31      4.22 o
  -6   4  14        0.70        8.84      6.24 o
  -5   4  14        0.59        1.75      2.30 o
  -4   4  14        9.87        5.72      2.83 o
  -3   4  14        8.34        4.04      3.31 o
  -2   4  14       41.20       35.74      4.16 o
  -1   4  14        5.00        6.82      2.50 o
   0   4  14       25.52       26.30      3.63 o
   1   4  14       10.98       11.70      3.17 o
   2   4  14        0.63        4.92      4.04 o
   3   4  14        1.97        1.98      2.34 o
   4   4  14       19.43       12.14      4.09 o
   5   4  14        0.54       -0.45      5.42 o
  -9   1  15        1.03       -2.87      2.93 o
  -8   1  15       19.03       16.19      4.26 o
  -7   1  15        2.38        2.17      3.06 o
  -6   1  15       23.42       27.38      3.73 o
  -5   1  15        0.01        1.82      1.92 o
  -4   1  15       25.31       24.34      3.29 o
  -3   1  15        5.32        8.76      2.28 o
  -2   1  15        0.21       -1.11      1.56 o
  -1   1  15        0.06        1.42      1.68 o
   0   1  15        7.50       10.53      2.96 o
   1   1  15       25.46       21.14      3.10 o
   2   1  15       49.06       58.12      4.55 o
   3   1  15        8.89       10.33      2.45 o
   4   1  15        5.18        3.21      2.53 o
   5   1  15        4.00        5.45      3.90 o
   6   1  15       32.05       30.77      7.28 o
   7   1  15        8.25        0.91      4.75 o
   8   1  15        2.27       -4.78      4.40 o
  -9   2  15        6.84       15.10      3.65 o
  -8   2  15       29.89       23.99      4.91 o
  -7   2  15       12.18        8.30      5.12 o
  -6   2  15        4.35        0.41      2.29 o
  -5   2  15       16.56       18.03      2.83 o
  -4   2  15        4.08        3.95      2.37 o
  -3   2  15        3.15        2.51      2.69 o
  -2   2  15        1.64        0.70      1.66 o
  -1   2  15        9.33        6.31      1.98 o
   0   2  15        4.15        2.70      1.98 o
   1   2  15        8.91       10.80      2.29 o
   2   2  15        0.02       -2.33      1.88 o
   3   2  15        0.07        2.94      2.37 o
   4   2  15       50.16       64.91      6.96 o
   5   2  15       35.48       31.08      5.10 o
   6   2  15       12.75       14.53      4.57 o
   7   2  15        3.89        5.37      3.22 o
  -7   3  15        0.87       -0.25      2.51 o
  -6   3  15        0.21        1.68      2.93 o
  -5   3  15       16.86       16.76      3.91 o
  -4   3  15        8.15        6.79      2.40 o
  -3   3  15        0.59        4.10      2.19 o
  -2   3  15        6.58        4.43      2.15 o
  -1   3  15        8.52       11.59      2.53 o
   0   3  15        1.98        5.96      2.20 o
   1   3  15        1.96        0.12      2.07 o
   2   3  15        6.21        7.33      2.22 o
   3   3  15       14.78       11.03      2.59 o
   4   3  15       82.39       76.88      7.58 o
   5   3  15       68.06       57.49      6.81 o
   6   3  15       10.35        0.71      4.91 o
  -5   4  15       21.58       31.80      8.98 o
  -4   4  15        2.43        8.92      2.90 o
  -3   4  15        1.25        1.53      4.65 o
  -2   4  15        9.15        4.77      2.50 o
  -1   4  15        0.19        2.88      2.47 o
   0   4  15        1.54        0.25      2.48 o
   1   4  15        1.74        2.30      2.25 o
   2   4  15        3.11        5.33      2.33 o
   3   4  15       18.59       10.63      4.34 o
  -7   0  16       49.15       59.31      8.89 o
  -6   0  16        2.80        8.95      5.11 o
  -5   0  16        7.04        6.84      4.13 o
  -4   0  16      754.62      761.98     30.26 o
  -3   0  16        8.21        3.42      3.25 o
  -2   0  16        0.82        2.93      3.35 o
  -1   0  16        9.00        8.42      4.40 o
   0   0  16        0.10       -1.55      2.69 o
   1   0  16       72.89       75.77      9.11 o
   2   0  16        0.59       -0.65      3.04 o
   3   0  16       13.02        4.24      3.58 o
   4   0  16        0.25        3.00      3.29 o
   5   0  16        0.79       -0.47      3.31 o
   6   0  16       11.83       15.09      5.78 o
  -9   1  16        8.04        5.09      5.73 o
  -8   1  16        4.44        2.95      4.16 o
  -7   1  16       61.75       62.42     13.46 o
  -6   1  16        4.36        5.96      2.52 o
  -5   1  16       65.11       74.63      7.19 o
  -4   1  16       41.70       43.74      4.35 o
  -3   1  16       39.90       45.50      5.29 o
  -2   1  16       38.06       38.42      4.10 o
  -1   1  16        0.26        0.98      1.74 o
   0   1  16        0.25        1.67      1.93 o
   1   1  16        2.84        2.78      1.79 o
   2   1  16        0.19       -2.07      1.74 o
   3   1  16        0.23        0.94      1.84 o
   4   1  16        5.04        5.17      2.75 o
   5   1  16       39.32       41.42      6.46 o
   6   1  16       26.95       29.22      7.29 o
   7   1  16        3.43        4.42      5.45 o
  -8   2  16        7.22        5.90      3.23 o
  -7   2  16        2.55        5.22      3.31 o
  -6   2  16       12.22        6.47      3.45 o
  -5   2  16        7.29        7.24      2.64 o
  -4   2  16        8.58        5.51      2.46 o
  -3   2  16        7.70        9.03      2.78 o
  -2   2  16        4.40        3.79      2.05 o
  -1   2  16        0.06        1.96      2.12 o
   0   2  16        2.56        3.12      2.12 o
   1   2  16        3.26        5.81      2.38 o
   2   2  16        3.50        6.10      3.56 o
   3   2  16       11.06        8.30      3.73 o
   4   2  16        0.02        0.95      2.25 o
   5   2  16      129.42      119.95     12.80 o
   6   2  16       15.73       15.87      4.13 o
  -6   3  16       26.52       38.88      4.99 o
  -5   3  16        5.12        6.98      2.95 o
  -4   3  16        0.45        2.30      2.39 o
  -3   3  16       22.83       18.43      3.14 o
  -2   3  16       19.99       21.20      3.30 o
  -1   3  16        1.94        4.32      2.29 o
   0   3  16        1.18        2.49      2.52 o
   1   3  16        0.00        0.13      2.19 o
   2   3  16       10.02       10.34      4.93 o
   3   3  16       25.00       18.32      3.19 o
   4   3  16        6.25        4.85      3.07 o
   5   3  16        0.09        7.78      4.87 o
  -3   4  16        0.03       -6.89      4.65 o
  -2   4  16        0.03        2.76      2.21 o
  -1   4  16        3.39        2.22      2.10 o
   0   4  16        0.19        0.29      2.24 o
   1   4  16        1.23        4.17      3.81 o
  -8   1  17        0.27        0.25      4.53 o
  -7   1  17        2.07        1.80      4.65 o
  -6   1  17       15.41       20.88      4.47 o
  -5   1  17       27.50       23.18      3.71 o
  -4   1  17       95.55       86.36      6.68 o
  -3   1  17       96.78      113.74     14.67 o
  -2   1  17        1.98        1.48      2.18 o
  -1   1  17        0.11        0.68      3.79 o
   0   1  17        6.88        8.43      3.98 o
   1   1  17        0.37        5.29      2.58 o
   2   1  17        3.35        2.68      2.76 o
   3   1  17       11.34        6.10      2.98 o
   4   1  17        0.41       -0.33      2.70 o
   5   1  17       10.82        6.38      3.46 o
   6   1  17        8.61       -0.60      3.98 o
  -7   2  17        1.50        7.26      3.93 o
  -6   2  17        0.19       -1.92      6.41 o
  -5   2  17       12.19       10.32      3.19 o
  -4   2  17        2.63        1.63      2.38 o
  -3   2  17        4.26        0.63      4.14 o
  -2   2  17       29.74       26.84      3.89 o
  -1   2  17       22.06       14.56      3.52 o
   0   2  17        9.18       14.30      5.69 o
   1   2  17        0.36        1.50      2.08 o
   2   2  17        1.57        2.21      2.27 o
   3   2  17        6.35        4.24      2.73 o
   4   2  17        0.43        0.72      2.53 o
   5   2  17       22.30       21.78      4.71 o
  -5   3  17        0.00       -4.81      3.20 o
  -4   3  17        0.06        3.95      2.44 o
  -3   3  17        4.28        1.69      2.50 o
  -2   3  17        4.49        7.33      3.01 o
  -1   3  17       49.36       47.23      6.35 o
   0   3  17        5.39        2.72      2.75 o
   1   3  17        1.86        3.48      2.57 o
   2   3  17        0.08        4.70      2.93 o
   3   3  17        0.00        1.74      3.44 o
  -7   0  18        0.05        3.33      4.44 o
  -6   0  18        5.41        6.35      4.62 o
  -5   0  18       16.92       16.76      6.02 o
  -4   0  18      105.07      109.90     11.73 o
  -3   0  18        0.00        2.18      3.78 o
  -2   0  18       15.45       17.80      5.78 o
  -1   0  18        1.03        3.49      3.64 o
   0   0  18        1.01        3.24      3.38 o
   1   0  18        0.22        0.45      3.02 o
   2   0  18       33.98       42.93      8.15 o
   3   0  18       20.99       29.20      6.71 o
   4   0  18       20.27       15.64      5.65 o
   5   0  18        0.98       -5.18      4.11 o
  -7   1  18        0.01        1.15      4.87 o
  -6   1  18       35.96       41.50      7.17 o
  -5   1  18       13.61       22.95      4.92 o
  -4   1  18        7.29        8.71      4.05 o
  -3   1  18       19.27       21.33      4.38 o
  -2   1  18        3.95        2.54      2.77 o
  -1   1  18        0.51        1.71      2.33 o
   0   1  18        0.75       -1.27      2.56 o
   1   1  18        1.60       11.64      3.47 o
   2   1  18       31.81       28.87      4.74 o
   3   1  18        0.54       -0.19      2.64 o
   4   1  18        4.63        5.25      2.87 o
   5   1  18        7.08        9.61      3.41 o
  -6   2  18        0.05        2.69      5.13 o
  -5   2  18        0.78        1.37      2.67 o
  -4   2  18        0.42        2.30      2.49 o
  -3   2  18        0.04       -2.35      2.33 o
  -2   2  18        0.23        3.95      2.56 o
  -1   2  18        8.87        7.35      2.99 o
   0   2  18       31.17       37.04      4.72 o
   1   2  18        4.46        6.06      2.88 o
   2   2  18        3.78        3.53      2.42 o
   3   2  18        0.10       -1.49      2.44 o
   4   2  18        0.79        2.73      3.59 o
  -3   3  18        7.07        7.56      5.64 o
  -2   3  18       15.24       16.09      4.26 o
  -1   3  18        1.69        1.82      2.34 o
   0   3  18        0.11        1.96      3.17 o
   1   3  18        7.78        5.38      3.27 o
  -5   1  19        1.13       -3.26      3.25 o
  -4   1  19        0.54       -3.69      2.55 o
  -3   1  19       35.10       35.70      5.41 o
  -2   1  19        3.41        5.32      3.31 o
  -1   1  19        0.59        3.14      2.81 o
   0   1  19        2.73        3.09      4.03 o
   1   1  19        0.50        1.39      4.13 o
   2   1  19        4.55       -2.95      2.14 o
   3   1  19        6.50        8.54      3.13 o
   4   1  19        0.12        5.20      3.20 o
  -4   2  19        2.77       -2.07      3.48 o
  -3   2  19        2.18        2.01      3.45 o
  -2   2  19        3.90        5.69      2.45 o
  -1   2  19        5.92        4.34      2.62 o
   0   2  19        3.28        8.80      3.13 o
   1   2  19        0.01        0.73      2.76 o
   2   2  19        0.28        0.47      2.74 o
  -3   0  20      120.52      167.83     15.06 o
  -2   0  20       88.97       90.66     11.64 o
  -1   0  20        5.82        5.69      5.20 o
   0   0  20        1.08        0.75      3.78 o
   1   0  20        0.02        0.60      3.47 o
  -2   1  20        3.14        4.76      4.78 o
 
